# Supplementary material for: An Initial Proteomic Analysis of Biogas-Related Metabolism of Euryarchaeota Consortia in Sediments from the Santiago River, México
Source: Microorganisms. 2023 Jun 23;11(7):1640. doi: 10.3390/microorganisms11071640 (PMC10384328; doi:10.3390/microorganisms11071640)
Supplement: Supplementary file 1 [file microorganisms-11-01640-s001.zip]

Archive with 13 entries (13 files):
- Table S7.xlsx
- Table S9.xlsx
- Table S2.xlsx
- Table S1.xlsx
- Table S8.xlsx
- Table S4.xlsx
- Table S6.xlsx
- Table S3.xlsx
- Table S10.xlsx
- Table S5.xlsx
- Figure S2.tif
- Fig. S3.tif
- Figure S1.tif
