# Supplementary material for: An Initial Proteomic Analysis of Biogas-Related Metabolism of Euryarchaeota Consortia in Sediments from the Santiago River, México
Source: Microorganisms. 2023 Jun 23;11(7):1640. doi: 10.3390/microorganisms11071640 (PMC10384328; doi:10.3390/microorganisms11071640)
Supplement: Supplementary file 1 [file microorganisms-11-01640-s001.zip › Table S7.xlsx]

## Sheet: Hoja1
Table S7. Proteins related with biosynthetic pathways of coenzyme B and M
Accession	Peptide count	Unique peptides	Molecular Mass	Description	Mass (ng)
A0A1D2X3K9_9EURY	2	1	43869.8	Trans-homoaconitate synthase OS=Methanosphaera sp. WGK6 OX=1561964 GN=aksA PE=3 SV=1	0.117663
A0A1D2WC96_9EURY;A0A328Q3E7_9EURY;A0A832VM69_9EURY;A0A832X9A3_9EURY	4	1	43633.5	Homoaconitate hydratase OS=Methanosphaera sp. A6 OX=1860157 GN=aksA PE=3 SV=1	0.140287
A0A0Q0VCJ9_9EURY	4	3	41911.5	Homoaconitate hydratase OS=Methanoculleus sp. SDB OX=1735326 GN=aksA PE=3 SV=1	0.0982314
A0A832YSN9_9EURY;A0A8J7YEW2_9EURY	4	2	38071.5	Homoaconitate hydratase (Fragment) OS=Methanothermococcus okinawensis OX=155863 GN=aksA PE=3 SV=1	0.0541913
A0A166DZP7_9EURY	2	1	29563.9	Phosphosulfolactate synthase OS=Methanobrevibacter curvatus OX=49547 GN=yitD PE=3 SV=1	0.0967396
