# Supplementary material for: An Initial Proteomic Analysis of Biogas-Related Metabolism of Euryarchaeota Consortia in Sediments from the Santiago River, México
Source: Microorganisms. 2023 Jun 23;11(7):1640. doi: 10.3390/microorganisms11071640 (PMC10384328; doi:10.3390/microorganisms11071640)
Supplement: Supplementary file 1 [file microorganisms-11-01640-s001.zip › Table S9.xlsx]

## Sheet: Hoja1
Table S9. Total annotations of funtions from UniProt
Molecular functions	Num of proteins	Biological processes	Num of proteins	Cellular components	Num of proteins
ATP binding [GO:0005524]	904	NA	1387	NA	2107
NA	625	methanogenesis [GO:0015948]	124	cytoplasm [GO:0005737]	498
DNA binding [GO:0003677]	302	phosphorylation [GO:0016310]	93	integral component of membrane [GO:0016021]	174
metal ion binding [GO:0046872]	284	translation [GO:0006412]	87	plasma membrane [GO:0005886]	130
ATP hydrolysis activity [GO:0016887]	239	methylation [GO:0032259]	79	chromosome [GO:0005694]	61
4 iron, 4 sulfur cluster binding [GO:0051539]	126	one-carbon metabolic process [GO:0006730]	77	DNA-directed RNA polymerase complex [GO:0000428]	50
zinc ion binding [GO:0008270]	108	DNA replication [GO:0006260]	75	ribosome [GO:0005840]	42
oxidoreductase activity [GO:0016491]	107	DNA repair [GO:0006281]	62	ribosome [GO:0005840]	42
ATP-dependent protein folding chaperone [GO:0140662]	102	proton motive force-driven plasma membrane ATP synthesis [GO:0042777]	56	ribosome [GO:0005840]	42
hydrolase activity [GO:0016787]	102	methanogenesis, from carbon dioxide [GO:0019386]	55	ribonucleoprotein complex [GO:1990904]	39
GTP binding [GO:0005525]	98	regulation of DNA-templated transcription [GO:0006355]	50	ribonucleoprotein complex [GO:1990904]	39
unfolded protein binding [GO:0051082]	97	DNA-templated transcription [GO:0006351]	42	membrane [GO:0016020]	28
magnesium ion binding [GO:0000287]	96	methanogenesis, from acetate [GO:0019385]	42	proton-transporting two-sector ATPase complex, catalytic domain [GO:0033178]	27
tRNA binding [GO:0000049]	83	DNA-templated DNA replication [GO:0006261]	41	proton-transporting ATP synthase complex, catalytic core F(1) [GO:0045261]	17
GTPase activity [GO:0003924]	81	DNA topological change [GO:0006265]	37	proton-transporting V-type ATPase, V0 domain [GO:0033179]	15
proton-transporting ATP synthase activity, rotational mechanism [GO:0046933]	73	cellular amino acid biosynthetic process [GO:0008652]	34	extracellular region [GO:0005576]	13
coenzyme-B sulfoethylthiotransferase activity [GO:0050524]	70	'de novo' IMP biosynthetic process [GO:0006189]	31	small ribosomal subunit [GO:0015935]	13
iron-sulfur cluster binding [GO:0051536]	70	proteolysis [GO:0006508]	31	small ribosomal subunit [GO:0015935]	13
translation elongation factor activity [GO:0003746]	64	pyruvate metabolic process [GO:0006090]	31	S-layer [GO:0030115]	12
proton-transporting ATPase activity, rotational mechanism [GO:0046961]	63	acetyl-CoA metabolic process [GO:0006084]	30	S-layer [GO:0030115]	12
methyltransferase activity [GO:0008168]	57	intein-mediated protein splicing [GO:0016539]	28	excinuclease repair complex [GO:0009380]	11
nucleic acid binding [GO:0003676]	56	phosphorelay signal transduction system [GO:0000160]	28	proteasome core complex, alpha-subunit complex [GO:0019773]	11
transferase activity [GO:0016740]	56	chromosome condensation [GO:0030261]	27	exosome (RNase complex) [GO:0000178]	10
structural constituent of ribosome [GO:0003735]	55	sister chromatid cohesion [GO:0007062]	27	MCM complex [GO:0042555]	9
nickel cation binding [GO:0016151]	53	protein catabolic process [GO:0030163]	26	proteasome complex [GO:0000502]	9
aminoacyl-tRNA editing activity [GO:0002161]	51	DNA restriction-modification system [GO:0009307]	25	integral component of plasma membrane [GO:0005887]	8
helicase activity [GO:0004386]	48	gluconeogenesis [GO:0006094]	25	large ribosomal subunit [GO:0015934]	8
iron ion binding [GO:0005506]	45	DNA catabolic process, exonucleolytic [GO:0000738]	24	primosome complex [GO:1990077]	8
endonuclease activity [GO:0004519]	44	methionyl-tRNA aminoacylation [GO:0006431]	23	cytosol [GO:0005829]	6
phosphorelay sensor kinase activity [GO:0000155]	44	arginine biosynthetic process [GO:0006526]	22	proteasome-activating nucleotidase complex [GO:0022623]	6
DNA-directed 5'-3' RNA polymerase activity [GO:0003899]	42	glutamine metabolic process [GO:0006541]	21	glutamyl-tRNA(Gln) amidotransferase complex [GO:0030956]	5
DNA-directed DNA polymerase activity [GO:0003887]	41	proteasomal protein catabolic process [GO:0010498]	21	mismatch repair complex [GO:0032300]	5
kinase activity [GO:0016301]	38	signal transduction [GO:0007165]	21	cell division site [GO:0032153]	3
NAD binding [GO:0051287]	38	SOS response [GO:0009432]	21	proteasome core complex, beta-subunit complex [GO:0019774]	3
rRNA binding [GO:0019843]	34	protein refolding [GO:0042026]	20	acetolactate synthase complex [GO:0005948]	2
ferredoxin hydrogenase activity [GO:0008901]	32	thiamine biosynthetic process [GO:0009228]	20	aspartate carbamoyltransferase complex [GO:0009347]	2
carbon-monoxide dehydrogenase (acceptor) activity [GO:0018492]	30	carbohydrate metabolic process [GO:0005975]	19	ATP-binding cassette (ABC) transporter complex [GO:0043190]	2
RNA binding [GO:0003723]	30	DNA recombination [GO:0006310]	19	ferredoxin hydrogenase complex [GO:0009375]	2
DNA helicase activity [GO:0003678]	29	isoleucine biosynthetic process [GO:0009097]	18	formate dehydrogenase complex [GO:0009326]	2
catalytic activity [GO:0003824]	28	alanyl-tRNA aminoacylation [GO:0006419]	17	microtubule [GO:0005874]	2
pyridoxal phosphate binding [GO:0030170]	28	histidine biosynthetic process [GO:0000105]	17	periplasmic space [GO:0042597]	2
3'-5' exonuclease activity [GO:0008408]	26	aromatic amino acid family biosynthetic process [GO:0009073]	16	signal recognition particle [GO:0048500]	2
nucleotide binding [GO:0000166]	26	biosynthetic process [GO:0009058]	16	signal recognition particle [GO:0048500]	2
oxidoreductase activity, acting on paired donors, with incorporation or reduction of molecular oxygen [GO:0016705]	26	'de novo' pyrimidine nucleobase biosynthetic process [GO:0006207]	16	cellular anatomical entity [GO:0110165]	1
cobalt ion binding [GO:0050897]	25	'de novo' UMP biosynthetic process [GO:0044205]	16	intrinsic component of plasma membrane [GO:0031226]	1
isomerase activity [GO:0016853]	25	cell division [GO:0051301]	14	kinesin complex [GO:0005871]	1
ligase activity [GO:0016874]	25	double-strand break repair [GO:0006302]	14	membrane coat [GO:0030117]	1
exodeoxyribonuclease I activity [GO:0008852]	24	lysine biosynthetic process via diaminopimelate [GO:0009089]	14	molybdenum-iron nitrogenase complex [GO:0016612]	1
pyruvate, water dikinase activity [GO:0008986]	24	valine biosynthetic process [GO:0009099]	14	polyphosphate kinase complex [GO:0009358]	1
coenzyme F420-dependent N5,N10-methenyltetrahydromethanopterin reductase activity [GO:0018537]	23	chemotaxis [GO:0006935]	13	proton-transporting two-sector ATPase complex, proton-transporting domain [GO:0033177]	1
methionine-tRNA ligase activity [GO:0004825]	23	isoleucyl-tRNA aminoacylation [GO:0006428]	13	proton-transporting V-type ATPase, V1 domain [GO:0033180]	1
serine-type endopeptidase activity [GO:0004252]	23	phospholipid biosynthetic process [GO:0008654]	13	riboflavin synthase complex [GO:0009349]	1
glutaminyl-tRNA synthase (glutamine-hydrolyzing) activity [GO:0050567]	22	RNA processing [GO:0006396]	13	ribonuclease P complex [GO:0030677]	1
cobalamin binding [GO:0031419]	21	formate metabolic process [GO:0015942]	12	riboflavin synthase complex [GO:0009349]	1
ATP-dependent peptidase activity [GO:0004176]	20	glycolytic process [GO:0006096]	12	ribonuclease P complex [GO:0030677]	1
carbon-monoxide dehydrogenase (ferredoxin) activity [GO:0043885]	20	nucleotide-excision repair [GO:0006289]	12
translation initiation factor activity [GO:0003743]	20	thiamine diphosphate biosynthetic process [GO:0009229]	12
NADP binding [GO:0050661]	19	glutamine biosynthetic process [GO:0006542]	11
3'-5' DNA helicase activity [GO:0043138]	18	Mo-molybdopterin cofactor biosynthetic process [GO:0006777]	11
DNA topoisomerase type I (single strand cut, ATP-independent) activity [GO:0003917]	18	S-adenosylmethionine biosynthetic process [GO:0006556]	11
DNA topoisomerase type II (double strand cut, ATP-hydrolyzing) activity [GO:0003918]	18	sodium ion transport [GO:0006814]	11
DNA-binding transcription factor activity [GO:0003700]	18	threonyl-tRNA aminoacylation [GO:0006435]	11
glycosyltransferase activity [GO:0016757]	18	ubiquitin-dependent protein catabolic process [GO:0006511]	11
alanine-tRNA ligase activity [GO:0004813]	17	aspartyl-tRNA aminoacylation [GO:0006422]	10
ATP-dependent DNA damage sensor activity [GO:0140664]	16	cellular amino acid metabolic process [GO:0006520]	10
ribonucleoside binding [GO:0032549]	16	defense response to virus [GO:0051607]	10
proteasome-activating activity [GO:0036402]	15	organic acid metabolic process [GO:0006082]	10
flavin adenine dinucleotide binding [GO:0050660]	14	sulfur compound biosynthetic process [GO:0044272]	10
fructose-bisphosphate aldolase activity [GO:0004332]	14	acetyl-CoA catabolic process [GO:0046356]	9
isoleucine-tRNA ligase activity [GO:0004822]	14	cobalamin biosynthetic process [GO:0009236]	9
molybdopterin cofactor binding [GO:0043546]	14	glutamate biosynthetic process [GO:0006537]	9
oxidoreductase activity, acting on the CH-CH group of donors, NAD or NADP as acceptor [GO:0016628]	14	leucine biosynthetic process [GO:0009098]	9
threonine-type endopeptidase activity [GO:0004298]	14	membrane lipid biosynthetic process [GO:0046467]	9
transferase activity, transferring phosphorus-containing groups [GO:0016772]	14	threonine biosynthetic process [GO:0009088]	9
type I site-specific deoxyribonuclease activity [GO:0009035]	14	arginyl-tRNA aminoacylation [GO:0006420]	8
formate dehydrogenase (NAD+) activity [GO:0008863]	13	glycerophospholipid metabolic process [GO:0006650]	8
hydrolase activity, acting on acid anhydrides, in phosphorus-containing anhydrides [GO:0016818]	13	iron-sulfur cluster assembly [GO:0016226]	8
tetrahydromethanopterin S-methyltransferase activity [GO:0030269]	13	L-serine biosynthetic process [GO:0006564]	8
carbohydrate derivative binding [GO:0097367]	12	methionine biosynthetic process [GO:0009086]	8
IMP cyclohydrolase activity [GO:0003937]	12	molybdopterin cofactor biosynthetic process [GO:0032324]	8
lyase activity [GO:0016829]	12	phenylacetate catabolic process [GO:0010124]	8
Methanosarcina-phenazine hydrogenase activity [GO:0051911]	12	polysaccharide biosynthetic process [GO:0000271]	8
methylenetetrahydromethanopterin dehydrogenase activity [GO:0030268]	12	tryptophan biosynthetic process [GO:0000162]	8
N-methyltransferase activity [GO:0008170]	12	AMP catabolic process [GO:0006196]	7
phosphoribosylaminoimidazolecarboxamide formyltransferase activity [GO:0004643]	12	carbohydrate derivative biosynthetic process [GO:1901137]	7
thiamine pyrophosphate binding [GO:0030976]	12	carboxylic acid metabolic process [GO:0019752]	7
acetyltransferase activity [GO:0016407]	11	'de novo' AMP biosynthetic process [GO:0044208]	7
AMP binding [GO:0016208]	11	DNA replication initiation [GO:0006270]	7
excinuclease ABC activity [GO:0009381]	11	mismatch repair [GO:0006298]	7
exonuclease activity [GO:0004527]	11	organic substance metabolic process [GO:0071704]	7
formylmethanofuran dehydrogenase activity [GO:0018493]	11	prolyl-tRNA aminoacylation [GO:0006433]	7
glutamate-ammonia ligase activity [GO:0004356]	11	regulation of translational fidelity [GO:0006450]	7
hydro-lyase activity [GO:0016836]	11	valyl-tRNA aminoacylation [GO:0006438]	7
orotidine-5'-phosphate decarboxylase activity [GO:0004590]	11	acetyl-CoA biosynthetic process [GO:0006085]	6
site-specific DNA-methyltransferase (adenine-specific) activity [GO:0009007]	11	acetyl-CoA biosynthetic process from acetate [GO:0019427]	6
threonine-tRNA ligase activity [GO:0004829]	11	cellular biosynthetic process [GO:0044249]	6
aminoacyl-tRNA ligase activity [GO:0004812]	10	DNA duplex unwinding [GO:0032508]	6
aspartate-tRNA ligase activity [GO:0004815]	10	DNA-templated transcription initiation [GO:0006352]	6
carbamoyl-phosphate synthase (glutamine-hydrolyzing) activity [GO:0004088]	10	isoprenoid biosynthetic process [GO:0008299]	6
protein dimerization activity [GO:0046983]	10	leucyl-tRNA aminoacylation [GO:0006429]	6
aspartate-tRNA(Asn) ligase activity [GO:0050560]	9	nitrogen fixation [GO:0009399]	6
carbon-carbon lyase activity [GO:0016830]	9	phenylalanyl-tRNA aminoacylation [GO:0006432]	6
CO-methylating acetyl-CoA synthase activity [GO:0043884]	9	protein unfolding [GO:0043335]	6
geranylgeranyl reductase activity [GO:0045550]	9	RNA catabolic process [GO:0006401]	6
heme binding [GO:0020037]	9	tRNA pseudouridine synthesis [GO:0031119]	6
hydrolase activity, acting on carbon-nitrogen (but not peptide) bonds [GO:0016810]	9	carbohydrate biosynthetic process [GO:0016051]	5
inorganic diphosphate phosphatase activity [GO:0004427]	9	cellular phosphate ion homeostasis [GO:0030643]	5
transaminase activity [GO:0008483]	9	chorismate biosynthetic process [GO:0009423]	5
acetolactate synthase activity [GO:0003984]	8	'de novo' CTP biosynthetic process [GO:0044210]	5
acetyl-CoA:L-glutamate N-acetyltransferase activity [GO:0004042]	8	inositol biosynthetic process [GO:0006021]	5
arginine-tRNA ligase activity [GO:0004814]	8	negative regulation of phosphate metabolic process [GO:0045936]	5
asparaginase activity [GO:0004067]	8	organonitrogen compound biosynthetic process [GO:1901566]	5
DNA primase activity [GO:0003896]	8	protein carbamoylation [GO:0046944]	5
FAD binding [GO:0071949]	8	pyrimidine deoxyribonucleoside metabolic process [GO:0046125]	5
glutamate N-acetyltransferase activity [GO:0004358]	8	pyrimidine nucleobase metabolic process [GO:0006206]	5
glutamine-fructose-6-phosphate transaminase (isomerizing) activity [GO:0004360]	8	transposition, DNA-mediated [GO:0006313]	5
hydroxylamine reductase activity [GO:0050418]	8	arginine biosynthetic process via ornithine [GO:0042450]	4
nuclease activity [GO:0004518]	8	carbon fixation [GO:0015977]	4
oxidoreductase activity, acting on the CH-CH group of donors, iron-sulfur protein as acceptor [GO:0016636]	8	glycerol metabolic process [GO:0006071]	4
phenylacetate-CoA ligase activity [GO:0047475]	8	glycyl-tRNA aminoacylation [GO:0006426]	4
phosphoglycerate dehydrogenase activity [GO:0004617]	8	L-proline biosynthetic process [GO:0055129]	4
pyrophosphate hydrolysis-driven proton transmembrane transporter activity [GO:0009678]	8	maintenance of CRISPR repeat elements [GO:0043571]	4
tryptophan synthase activity [GO:0004834]	8	NAD biosynthetic process [GO:0009435]	4
2-isopropylmalate synthase activity [GO:0003852]	7	nicotinamide nucleotide metabolic process [GO:0046496]	4
acetate-CoA ligase activity [GO:0003987]	7	nucleobase-containing compound metabolic process [GO:0006139]	4
acylphosphatase activity [GO:0003998]	7	organic substance biosynthetic process [GO:1901576]	4
glutamate synthase (NADPH) activity [GO:0004355]	7	proton transmembrane transport [GO:1902600]	4
mismatched DNA binding [GO:0030983]	7	protoporphyrinogen IX biosynthetic process [GO:0006782]	4
NADH dehydrogenase (ubiquinone) activity [GO:0008137]	7	purine nucleobase biosynthetic process [GO:0009113]	4
oxidoreductase activity, acting on NAD(P)H [GO:0016651]	7	regulation of DNA replication [GO:0006275]	4
poly(A) binding [GO:0008143]	7	response to heat [GO:0009408]	4
potassium ion binding [GO:0030955]	7	transcription preinitiation complex assembly [GO:0070897]	4
proline-tRNA ligase activity [GO:0004827]	7	tricarboxylic acid cycle [GO:0006099]	4
pyruvate, phosphate dikinase activity [GO:0050242]	7	UDP-glucuronate biosynthetic process [GO:0006065]	4
quinone binding [GO:0048038]	7	AMP salvage [GO:0044209]	3
ribonucleoside-triphosphate reductase activity [GO:0008998]	7	ATP biosynthetic process [GO:0006754]	3
transmembrane signaling receptor activity [GO:0004888]	7	base-excision repair [GO:0006284]	3
valine-tRNA ligase activity [GO:0004832]	7	carbohydrate derivative metabolic process [GO:1901135]	3
3 iron, 4 sulfur cluster binding [GO:0051538]	6	cell cycle [GO:0007049]	3
acetate kinase activity [GO:0008776]	6	cellular response to heat [GO:0034605]	3
CoB--CoM heterodisulfide reductase activity [GO:0051912]	6	coenzyme A biosynthetic process [GO:0015937]	3
electron transfer activity [GO:0009055]	6	cysteinyl-tRNA aminoacylation [GO:0006423]	3
leucine-tRNA ligase activity [GO:0004823]	6	diaminopimelate biosynthetic process [GO:0019877]	3
manganese ion binding [GO:0030145]	6	division septum assembly [GO:0000917]	3
methione N-acyltransferase activity [GO:0103045]	6	DNA biosynthetic process [GO:0071897]	3
phenylalanine-tRNA ligase activity [GO:0004826]	6	DNA methylation [GO:0006306]	3
protein histidine kinase activity [GO:0004673]	6	DNA modification [GO:0006304]	3
pyruvate synthase activity [GO:0019164]	6	F420-0 metabolic process [GO:0052645]	3
RNA helicase activity [GO:0003724]	6	FtsZ-dependent cytokinesis [GO:0043093]	3
transketolase or transaldolase activity [GO:0016744]	6	glycogen catabolic process [GO:0005980]	3
1,4-alpha-oligoglucan phosphorylase activity [GO:0004645]	5	intracellular protein transmembrane transport [GO:0065002]	3
2 iron, 2 sulfur cluster binding [GO:0051537]	5	intron homing [GO:0006314]	3
3-dehydroquinate synthase activity [GO:0003856]	5	lysyl-tRNA aminoacylation [GO:0006430]	3
4-hydroxy-tetrahydrodipicolinate reductase [GO:0008839]	5	molybdate ion transport [GO:0015689]	3
aconitate hydratase activity [GO:0003994]	5	nitrogen compound metabolic process [GO:0006807]	3
ATP-dependent chromatin remodeler activity [GO:0140658]	5	porphyrin-containing compound biosynthetic process [GO:0006779]	3
carbon-nitrogen lyase activity [GO:0016840]	5	potassium ion transport [GO:0006813]	3
carboxyl- or carbamoyltransferase activity [GO:0016743]	5	protein polymerization [GO:0051258]	3
citrate dehydratase activity [GO:0047780]	5	protein quality control for misfolded or incompletely synthesized proteins [GO:0006515]	3
coenzyme F420 hydrogenase activity [GO:0050454]	5	protein targeting [GO:0006605]	3
CTP synthase activity [GO:0003883]	5	rescue of stalled ribosome [GO:0072344]	3
double-stranded RNA binding [GO:0003725]	5	respiratory electron transport chain [GO:0022904]	3
formylmethanofuran-tetrahydromethanopterin N-formyltransferase activity [GO:0030270]	5	riboflavin biosynthetic process [GO:0009231]	3
hexulose-6-phosphate synthase activity [GO:0043801]	5	selenocysteine biosynthetic process [GO:0016260]	3
homoserine O-acetyltransferase activity [GO:0004414]	5	selenocysteinyl-tRNA(Sec) biosynthetic process [GO:0097056]	3
inositol-3-phosphate synthase activity [GO:0004512]	5	seryl-tRNA aminoacylation [GO:0006434]	3
ketol-acid reductoisomerase activity [GO:0004455]	5	SRP-dependent cotranslational protein targeting to membrane [GO:0006614]	3
ligase activity, forming carbon-nitrogen bonds [GO:0016879]	5	transposition [GO:0032196]	3
pentosyltransferase activity [GO:0016763]	5	tRNA processing [GO:0008033]	3
peptidase activity [GO:0008233]	5	tRNA thio-modification [GO:0034227]	3
phosphoribosylformylglycinamidine synthase activity [GO:0004642]	5	anaerobic cobalamin biosynthetic process [GO:0019251]	2
ribosomal large subunit binding [GO:0043023]	5	cell adhesion [GO:0007155]	2
Sep-tRNA:Cys-tRNA synthase activity [GO:0043766]	5	chlorophyll biosynthetic process [GO:0015995]	2
sequence-specific DNA binding [GO:0043565]	5	coenzyme A metabolic process [GO:0015936]	2
thiamine-phosphate kinase activity [GO:0009030]	5	cysteine biosynthetic process from serine [GO:0006535]	2
transposase activity [GO:0004803]	5	'de novo' L-methionine biosynthetic process [GO:0071266]	2
tRNA pseudouridine synthase activity [GO:0106029]	5	DNA integration [GO:0015074]	2
3-dehydroquinate dehydratase activity [GO:0003855]	4	dTTP biosynthetic process [GO:0006235]	2
acyltransferase activity, acyl groups converted into alkyl on transfer [GO:0046912]	4	fructose metabolic process [GO:0006000]	2
ADP-dependent NAD(P)H-hydrate dehydratase activity [GO:0052855]	4	GDP-mannose metabolic process [GO:0019673]	2
aldehyde ferredoxin oxidoreductase activity [GO:0033726]	4	glutamyl-tRNA aminoacylation [GO:0006424]	2
aminopeptidase activity [GO:0004177]	4	glycerol catabolic process [GO:0019563]	2
aspartate kinase activity [GO:0004072]	4	glycerol-3-phosphate metabolic process [GO:0006072]	2
CDP-glycerol glycerophosphotransferase activity [GO:0047355]	4	glycerophospholipid biosynthetic process [GO:0046474]	2
dehydroquinate synthase activity [GO:0102042]	4	glycine biosynthetic process from serine [GO:0019264]	2
DNA polymerase processivity factor activity [GO:0030337]	4	histidyl-tRNA aminoacylation [GO:0006427]	2
FMN binding [GO:0010181]	4	hydrogen peroxide catabolic process [GO:0042744]	2
glyceraldehyde-3-phosphate dehydrogenase (NAD+) (phosphorylating) activity [GO:0004365]	4	IMP biosynthetic process [GO:0006188]	2
glyceraldehyde-3-phosphate dehydrogenase (NADP+) (phosphorylating) activity [GO:0047100]	4	inositol phosphate dephosphorylation [GO:0046855]	2
glycine-tRNA ligase activity [GO:0004820]	4	lysine metabolic process [GO:0006553]	2
large ribosomal subunit rRNA binding [GO:0070180]	4	mature ribosome assembly [GO:0042256]	2
methionine adenosyltransferase activity [GO:0004478]	4	metal ion transport [GO:0030001]	2
N6-(1,2-dicarboxyethyl)AMP AMP-lyase (fumarate-forming) activity [GO:0004018]	4	methanofuran biosynthetic process [GO:2001120]	2
NADHX epimerase activity [GO:0052856]	4	NAD metabolic process [GO:0019674]	2
NADPHX epimerase activity [GO:0052857]	4	NADP biosynthetic process [GO:0006741]	2
oxidoreductase activity, acting on the CH-NH2 group of donors, NAD or NADP as acceptor [GO:0016639]	4	nucleoside metabolic process [GO:0009116]	2
peptidyl-prolyl cis-trans isomerase activity [GO:0003755]	4	oxaloacetate metabolic process [GO:0006107]	2
phosphoglucosamine mutase activity [GO:0008966]	4	pentose catabolic process [GO:0019323]	2
pyrroline-5-carboxylate reductase activity [GO:0004735]	4	phosphate ion transmembrane transport [GO:0035435]	2
ribosome binding [GO:0043022]	4	polyphosphate metabolic process [GO:0006797]	2
serine-tRNA ligase activity [GO:0004828]	4	positive regulation of translational elongation [GO:0045901]	2
TBP-class protein binding [GO:0017025]	4	positive regulation of translational termination [GO:0045905]	2
transferase activity, transferring alkyl or aryl (other than methyl) groups [GO:0016765]	4	protein deamination [GO:0018277]	2
translation release factor activity, codon specific [GO:0016149]	4	protein demethylation [GO:0006482]	2
tRNA adenylyltransferase activity [GO:0004810]	4	protein maturation [GO:0051604]	2
UDP-glucose 6-dehydrogenase activity [GO:0003979]	4	protein transport [GO:0015031]	2
UDP-N-acetyl-D-mannosamine dehydrogenase activity [GO:0089714]	4	proton export across plasma membrane [GO:0120029]	2
(S)-2-(5-amino-1-(5-phospho-D-ribosyl)imidazole-4-carboxamido) succinate lyase (fumarate-forming) activity [GO:0070626]	3	pteridine-containing compound metabolic process [GO:0042558]	2
2,3-bisphosphoglycerate-independent phosphoglycerate mutase activity [GO:0046537]	3	pyrimidine nucleotide biosynthetic process [GO:0006221]	2
4-alpha-glucanotransferase activity [GO:0004134]	3	response to oxidative stress [GO:0006979]	2
5'-deoxyadenosine deaminase activity [GO:0090613]	3	RNA repair [GO:0042245]	2
5-methyltetrahydropteroyltriglutamate-homocysteine S-methyltransferase activity [GO:0003871]	3	second-messenger-mediated signaling [GO:0019932]	2
5'-methylthioadenosine deaminase activity [GO:0090614]	3	siroheme biosynthetic process [GO:0019354]	2
5S rRNA binding [GO:0008097]	3	tetrahydrofolate interconversion [GO:0035999]	2
acetate-CoA ligase (ADP-forming) activity [GO:0043758]	3	transmembrane transport [GO:0055085]	2
adenosine deaminase activity [GO:0004000]	3	tRNA 3'-terminal CCA addition [GO:0001680]	2
adenylate kinase activity [GO:0004017]	3	tryptophanyl-tRNA aminoacylation [GO:0006436]	2
adenylosuccinate synthase activity [GO:0004019]	3	tyrosyl-tRNA aminoacylation [GO:0006437]	2
amylo-alpha-1,6-glucosidase activity [GO:0004135]	3	uroporphyrinogen III biosynthetic process [GO:0006780]	2
anthranilate phosphoribosyltransferase activity [GO:0004048]	3	[2Fe-2S] cluster assembly [GO:0044571]	1
anthranilate synthase activity [GO:0004049]	3	adenine catabolic process [GO:0006146]	1
argininosuccinate lyase activity [GO:0004056]	3	amide biosynthetic process [GO:0043604]	1
ATPase-coupled transmembrane transporter activity [GO:0042626]	3	amino acid transport [GO:0006865]	1
ATP-dependent FeS chaperone activity [GO:0140663]	3	asparagine biosynthetic process [GO:0006529]	1
carbohydrate binding [GO:0030246]	3	asparagine metabolic process [GO:0006528]	1
carboxy-lyase activity [GO:0016831]	3	biotin biosynthetic process [GO:0009102]	1
cobyrinic acid a,c-diamide synthase activity [GO:0042242]	3	CAAX-box protein processing [GO:0071586]	1
cysteine-tRNA ligase activity [GO:0004817]	3	cell redox homeostasis [GO:0045454]	1
glutamate synthase activity [GO:0015930]	3	daunorubicin transport [GO:0043215]	1
glycogen phosphorylase activity [GO:0008184]	3	DNA protection [GO:0042262]	1
GMP synthase (glutamine-hydrolyzing) activity [GO:0003922]	3	DNA replication, removal of RNA primer [GO:0043137]	1
ligand-gated ion channel activity [GO:0015276]	3	DNA unwinding involved in DNA replication [GO:0006268]	1
lysine-tRNA ligase activity [GO:0004824]	3	doxorubicin transport [GO:1900753]	1
magnesium chelatase activity [GO:0016851]	3	dTMP biosynthetic process [GO:0006231]	1
methenyltetrahydromethanopterin cyclohydrolase activity [GO:0018759]	3	electron transport chain [GO:0022900]	1
methionine synthase activity [GO:0008705]	3	folic acid-containing compound metabolic process [GO:0006760]	1
nucleotidyltransferase activity [GO:0016779]	3	fructose 6-phosphate metabolic process [GO:0006002]	1
phosphate acetyltransferase activity [GO:0008959]	3	generation of precursor metabolites and energy [GO:0006091]	1
phosphorelay response regulator activity [GO:0000156]	3	glucose catabolic process [GO:0006007]	1
phosphotransferase activity, alcohol group as acceptor [GO:0016773]	3	glutathione biosynthetic process [GO:0006750]	1
protein-glutamate methylesterase activity [GO:0008984]	3	glycine betaine transport [GO:0031460]	1
pyrophosphatase activity [GO:0016462]	3	GMP biosynthetic process [GO:0006177]	1
pyruvate kinase activity [GO:0004743]	3	heme biosynthetic process [GO:0006783]	1
RNA ligase activity [GO:0008452]	3	intracellular protein transport [GO:0006886]	1
RNA-directed DNA polymerase activity [GO:0003964]	3	isopentenyl diphosphate biosynthetic process, mevalonate pathway [GO:0019287]	1
S-adenosylhomocysteine deaminase activity [GO:0050270]	3	L-methionine salvage from S-adenosylmethionine [GO:0019284]	1
small molecule binding [GO:0036094]	3	mannose metabolic process [GO:0006013]	1
trialkylsulfonium hydrolase activity [GO:0016802]	3	microtubule-based process [GO:0007017]	1
trimethylamine methyltransferase activity [GO:0043834]	3	modification-dependent protein catabolic process [GO:0019941]	1
tRNA U4 sulfurtransferase [GO:0140741]	3	NADPH regeneration [GO:0006740]	1
type III site-specific deoxyribonuclease activity [GO:0015668]	3	nucleotide-sugar metabolic process [GO:0009225]	1
UDP-N-acetylmuramoylalanine-D-glutamate ligase activity [GO:0008764]	3	peptide transport [GO:0015833]	1
uroporphyrinogen decarboxylase activity [GO:0004853]	3	polyphosphate biosynthetic process [GO:0006799]	1
(R)-citramalate synthase activity [GO:0043714]	2	protein dephosphorylation [GO:0006470]	1
1-(5-phosphoribosyl)-5-[(5-phosphoribosylamino)methylideneamino]imidazole-4-carboxamide isomerase activity [GO:0003949]	2	protein folding [GO:0006457]	1
3'-5'-exoribonuclease activity [GO:0000175]	2	protein glycosylation [GO:0006486]	1
3-isopropylmalate dehydratase activity [GO:0003861]	2	protein import [GO:0017038]	1
3-methyl-2-oxobutanoate dehydrogenase (ferredoxin) activity [GO:0043807]	2	protein initiator methionine removal [GO:0070084]	1
5'-3' exoribonuclease activity [GO:0004534]	2	protein modification process [GO:0036211]	1
7S RNA binding [GO:0008312]	2	protein N-linked glycosylation [GO:0006487]	1
ABC-type transporter activity [GO:0140359]	2	protein peptidyl-prolyl isomerization [GO:0000413]	1
acetyl-CoA C-acetyltransferase activity [GO:0003985]	2	pseudouridine synthesis [GO:0001522]	1
acyltransferase activity [GO:0016746]	2	pyridoxal phosphate biosynthetic process [GO:0042823]	1
adenosylhomocysteinase activity [GO:0004013]	2	regulation of cell shape [GO:0008360]	1
adenylate cyclase activity [GO:0004016]	2	regulation of intracellular signal transduction [GO:1902531]	1
ADP binding [GO:0043531]	2	response to nickel cation [GO:0010045]	1
amidophosphoribosyltransferase activity [GO:0004044]	2	selenocysteine incorporation [GO:0001514]	1
amino acid binding [GO:0016597]	2	shikimate metabolic process [GO:0019632]	1
ammonia-lyase activity [GO:0016841]	2	transition metal ion transport [GO:0000041]	1
argininosuccinate synthase activity [GO:0004055]	2	translational elongation [GO:0006414]	1
aspartate 1-decarboxylase activity [GO:0004068]	2	transsulfuration [GO:0019346]	1
aspartate carbamoyltransferase activity [GO:0004070]	2	tRNA 5'-leader removal [GO:0001682]	1
aspartate dehydrogenase activity [GO:0033735]	2	tRNA aminoacylation [GO:0043039]	1
aspartate-semialdehyde dehydrogenase activity [GO:0004073]	2	tRNA aminoacylation for protein translation [GO:0006418]	1
catalase activity [GO:0004096]	2	tRNA threonylcarbamoyladenosine modification [GO:0002949]	1
cobaltochelatase activity [GO:0051116]	2	UDP-N-acetylglucosamine biosynthetic process [GO:0006048]	1
cysteine synthase activity [GO:0004124]	2	UDP-N-acetylglucosamine metabolic process [GO:0006047]	1
damaged DNA binding [GO:0003684]	2	vesicle-mediated transport [GO:0016192]	1
deoxyribonuclease activity [GO:0004536]	2
diadenylate cyclase activity [GO:0106408]	2
dihydroxy-acid dehydratase activity [GO:0004160]	2
DNA clamp loader activity [GO:0003689]	2
DNA end binding [GO:0045027]	2
DNA ligase (ATP) activity [GO:0003910]	2
DNA ligase (NAD+) activity [GO:0003911]	2
farnesyltranstransferase activity [GO:0004311]	2
fructose 1,6-bisphosphate 1-phosphatase activity [GO:0042132]	2
GDP-mannose 4,6-dehydratase activity [GO:0008446]	2
glucan 1,4-alpha-glucosidase activity [GO:0004339]	2
glutamate-tRNA ligase activity [GO:0004818]	2
glycerol kinase activity [GO:0004370]	2
glycine hydroxymethyltransferase activity [GO:0004372]	2
GTP cyclohydrolase IIa activity [GO:0043740]	2
heat shock protein binding [GO:0031072]	2
histidine-tRNA ligase activity [GO:0004821]	2
hydroxymethylglutaryl-CoA reductase (NADPH) activity [GO:0004420]	2
IMP dehydrogenase activity [GO:0003938]	2
inorganic phosphate transmembrane transporter activity [GO:0005315]	2
L,L-diaminopimelate aminotransferase activity [GO:0010285]	2
L-aspartate:2-oxoglutarate aminotransferase activity [GO:0004069]	2
linear malto-oligosaccharide phosphorylase activity [GO:0102250]	2
L-phenylalanine:2-oxoglutarate aminotransferase activity [GO:0080130]	2
LPPG:FO 2-phospho-L-lactate transferase activity [GO:0043743]	2
mechanosensitive ion channel activity [GO:0008381]	2
metalloendopeptidase activity [GO:0004222]	2
metallopeptidase activity [GO:0008237]	2
monomethylamine methyltransferase activity [GO:0043852]	2
NAD+ kinase activity [GO:0003951]	2
NADH dehydrogenase (quinone) activity [GO:0050136]	2
NADP+ binding [GO:0070401]	2
nitrogenase activity [GO:0016163]	2
oxidoreductase activity, acting on the CH-OH group of donors, NAD or NADP as acceptor [GO:0016616]	2
phosphoenolpyruvate carboxylase activity [GO:0008964]	2
phosphofructokinase activity [GO:0008443]	2
phosphoglycerol geranylgeranyltransferase activity [GO:0047294]	2
phosphoribosylamine-glycine ligase activity [GO:0004637]	2
phosphoribosylaminoimidazolesuccinocarboxamide synthase activity [GO:0004639]	2
polyphosphate:AMP phosphotransferase activity [GO:0043751]	2
porphobilinogen synthase activity [GO:0004655]	2
protein serine/threonine phosphatase activity [GO:0004722]	2
protein-glutamate O-methyltransferase activity [GO:0008983]	2
protein-glutamine glutaminase activity [GO:0050568]	2
pseudouridine synthase activity [GO:0009982]	2
P-type proton-exporting transporter activity [GO:0008553]	2
ribonucleoside-diphosphate reductase activity, thioredoxin disulfide as acceptor [GO:0004748]	2
ribose 1,5-bisphosphate isomerase activity [GO:0043917]	2
ribulose-bisphosphate carboxylase activity [GO:0016984]	2
SHG alpha-glucan phosphorylase activity [GO:0102499]	2
single-stranded DNA binding [GO:0003697]	2
sirohydrochlorin cobaltochelatase activity [GO:0016852]	2
succinate-CoA ligase (ADP-forming) activity [GO:0004775]	2
tetrahydrofolylpolyglutamate synthase activity [GO:0004326]	2
threonine synthase activity [GO:0004795]	2
thymidylate synthase activity [GO:0004799]	2
transition metal ion binding [GO:0046914]	2
transmembrane transporter activity [GO:0022857]	2
tRNA cytidylyltransferase activity [GO:0016437]	2
tRNA-4-demethylwyosine synthase activity [GO:0102521]	2
tryptophan-tRNA ligase activity [GO:0004830]	2
tyrosine decarboxylase activity [GO:0004837]	2
tyrosine-tRNA ligase activity [GO:0004831]	2
uroporphyrinogen-III synthase activity [GO:0004852]	2
Y-form DNA binding [GO:0000403]	2
2-amino-5-formylamino-6-(5-phosphoribosylamino)pyrimidin-4(3H)-one formate-lyase activity [GO:0043729]	1
3-isopropylmalate dehydrogenase activity [GO:0003862]	1
5-(carboxyamino)imidazole ribonucleotide mutase activity [GO:0034023]	1
5'-3' exonuclease activity [GO:0008409]	1
5-amino-6-(5-phosphoribosylamino)uracil reductase activity [GO:0008703]	1
5'-flap endonuclease activity [GO:0017108]	1
5-oxoprolinase (ATP-hydrolyzing) activity [GO:0017168]	1
6,7-dimethyl-8-ribityllumazine synthase activity [GO:0000906]	1
8-amino-7-oxononanoate synthase activity [GO:0008710]	1
ABC-type vitamin B12 transporter activity [GO:0015420]	1
acetolactate synthase regulator activity [GO:1990610]	1
acetylglutamate kinase activity [GO:0003991]	1
acid-amino acid ligase activity [GO:0016881]	1
adenine deaminase activity [GO:0000034]	1
ADP-specific phosphofructokinase activity [GO:0043844]	1
aldehyde dehydrogenase (NAD+) activity [GO:0004029]	1
alpha-1,4-glucan synthase activity [GO:0033201]	1
alpha-amylase activity [GO:0004556]	1
alpha-mannosidase activity [GO:0004559]	1
asparagine synthase (glutamine-hydrolyzing) activity [GO:0004066]	1
asparaginyl-tRNA synthase (glutamine-hydrolyzing) activity [GO:0050566]	1
ATP phosphoribosyltransferase activity [GO:0003879]	1
ATP:3'-cytidine-cytidine-tRNA adenylyltransferase activity [GO:0052929]	1
ATPase-coupled cation transmembrane transporter activity [GO:0019829]	1
biotin carboxylase activity [GO:0004075]	1
biotin-[acetyl-CoA-carboxylase] ligase activity [GO:0004077]	1
carbon-nitrogen ligase activity, with glutamine as amido-N-donor [GO:0016884]	1
carbonyl sulfide nitrogenase activity [GO:0018697]	1
coenzyme F420 binding [GO:0070967]	1
CTP:3'-cytidine-tRNA cytidylyltransferase activity [GO:0052928]	1
CTP:tRNA cytidylyltransferase activity [GO:0052927]	1
cyclic 2,3-diphosphoglycerate synthetase activity [GO:0036356]	1
cysteine desulfurase activity [GO:0031071]	1
deoxyribodipyrimidine photo-lyase activity [GO:0003904]	1
diaminopimelate epimerase activity [GO:0008837]	1
dihydroneopterin aldolase activity [GO:0004150]	1
dihydroorotase activity [GO:0004151]	1
dihydroorotate dehydrogenase activity [GO:0004152]	1
dimethylallyltranstransferase activity [GO:0004161]	1
dimethylamine methyltransferase activity [GO:0043791]	1
DNA N-glycosylase activity [GO:0019104]	1
DNA topoisomerase activity [GO:0003916]	1
DNA-(apurinic or apyrimidinic site) endonuclease activity [GO:0003906]	1
dolichyl-phosphate beta-D-mannosyltransferase activity [GO:0004582]	1
dTDP-glucose 4,6-dehydratase activity [GO:0008460]	1
ferrochelatase activity [GO:0004325]	1
ferrous iron binding [GO:0008198]	1
geranyltranstransferase activity [GO:0004337]	1
glucosamine-1-phosphate N-acetyltransferase activity [GO:0019134]	1
glucose-6-phosphate isomerase activity [GO:0004347]	1
glutamate-1-semialdehyde 2,1-aminomutase activity [GO:0042286]	1
glutamate-cysteine ligase activity [GO:0004357]	1
glutaminase activity [GO:0004359]	1
glutamyl-tRNA reductase activity [GO:0008883]	1
glyceraldehyde-3-phosphate dehydrogenase (NAD+) (non-phosphorylating) activity [GO:0043878]	1
glycerol-1-phosphate dehydrogenase [NAD(P)+] activity [GO:0050492]	1
glycogen (starch) synthase activity [GO:0004373]	1
GTP cyclohydrolase activity [GO:0003933]	1
histidinol dehydrogenase activity [GO:0004399]	1
histidinol-phosphate transaminase activity [GO:0004400]	1
histone methyltransferase activity (H3-K37 specific) [GO:0062122]	1
homoserine dehydrogenase activity [GO:0004412]	1
hydrolase activity, acting on ester bonds [GO:0016788]	1
identical protein binding [GO:0042802]	1
imidazoleglycerol-phosphate synthase activity [GO:0000107]	1
indolepyruvate ferredoxin oxidoreductase activity [GO:0043805]	1
isopentenyl-diphosphate delta-isomerase activity [GO:0004452]	1
L-aspartate oxidase activity [GO:0008734]	1
L-aspartate:fumarate oxidoreductase activity [GO:0044318]	1
L-malate dehydrogenase activity [GO:0030060]	1
long-chain fatty acid-CoA ligase activity [GO:0004467]	1
L-phosphoserine phosphatase activity [GO:0036424]	1
L-serine hydro-lyase (adding indole, L-tryptophan-forming) activity [GO:0052684]	1
metalloaminopeptidase activity [GO:0070006]	1
methylated-DNA-[protein]-cysteine S-methyltransferase activity [GO:0003908]	1
mevalonate kinase activity [GO:0004496]	1
molybdopterin adenylyltransferase activity [GO:0061598]	1
N(6)-L-threonylcarbamoyladenine synthase activity [GO:0061711]	1
N-acetyl-gamma-glutamyl-phosphate reductase activity [GO:0003942]	1
NADPH binding [GO:0070402]	1
N-methylhydantoinase (ATP-hydrolyzing) activity [GO:0047423]	1
oligosaccharyl transferase activity [GO:0004576]	1
O-methyltransferase activity [GO:0008171]	1
oxidized purine nucleobase lesion DNA N-glycosylase activity [GO:0008534]	1
oxidoreductase activity, acting on a sulfur group of donors, NAD(P) as acceptor [GO:0016668]	1
oxidoreductase activity, acting on CH or CH2 groups, NAD or NADP as acceptor [GO:0016726]	1
oxidoreductase activity, acting on CH-OH group of donors [GO:0016614]	1
oxidoreductase activity, acting on the aldehyde or oxo group of donors, iron-sulfur protein as acceptor [GO:0016625]	1
oxidoreductase activity, acting on the aldehyde or oxo group of donors, NAD or NADP as acceptor [GO:0016620]	1
oxidoreductase activity, acting on the CH-CH group of donors [GO:0016627]	1
oxo-acid-lyase activity [GO:0016833]	1
phosphate ion binding [GO:0042301]	1
phosphoglycerate kinase activity [GO:0004618]	1
phosphomethylpyrimidine kinase activity [GO:0008972]	1
phosphoribosylanthranilate isomerase activity [GO:0004640]	1
phosphoserine-tRNA(Cys) ligase activity [GO:0043816]	1
phosphosulfolactate synthase activity [GO:0043817]	1
polyphosphate kinase activity [GO:0008976]	1
potassium ion transmembrane transporter activity [GO:0015079]	1
precorrin-2 dehydrogenase activity [GO:0043115]	1
precorrin-8X methylmutase activity [GO:0016993]	1
propionate-CoA ligase activity [GO:0050218]	1
protein methyltransferase activity [GO:0008276]	1
protein-exporting ATPase activity [GO:0008564]	1
proton transmembrane transporter activity [GO:0015078]	1
P-type calcium transporter activity [GO:0005388]	1
pyridoxal 5'-phosphate synthase (glutamine hydrolysing) activity [GO:0036381]	1
pyruvate carboxylase activity [GO:0004736]	1
quinolinate synthetase A activity [GO:0008987]	1
ribonuclease activity [GO:0004540]	1
ribonuclease P activity [GO:0004526]	1
RNA-3'-phosphate cyclase activity [GO:0003963]	1
RNA-DNA hybrid ribonuclease activity [GO:0004523]	1
serine-type peptidase activity [GO:0008236]	1
shikimate 3-dehydrogenase (NADP+) activity [GO:0004764]	1
site-specific DNA-methyltransferase (cytosine-N4-specific) activity [GO:0015667]	1
S-methyl-5-thioribose-1-phosphate isomerase activity [GO:0046523]	1
solute:proton antiporter activity [GO:0015299]	1
starch synthase activity [GO:0009011]	1
sulfuric ester hydrolase activity [GO:0008484]	1
sulfurtransferase activity [GO:0016783]	1
superoxide dismutase activity [GO:0004784]	1
thioredoxin peroxidase activity [GO:0008379]	1
thioredoxin-dependent peroxiredoxin activity [GO:0140824]	1
thiosulfate sulfurtransferase activity [GO:0004792]	1
tRNA (guanine-N2-)-methyltransferase activity [GO:0004809]	1
UDP-glucose 4-epimerase activity [GO:0003978]	1
UDP-N-acetylglucosamine diphosphorylase activity [GO:0003977]	1
uroporphyrin-III C-methyltransferase activity [GO:0004851]	1
