# Supplementary material for: An Initial Proteomic Analysis of Biogas-Related Metabolism of Euryarchaeota Consortia in Sediments from the Santiago River, México
Source: Microorganisms. 2023 Jun 23;11(7):1640. doi: 10.3390/microorganisms11071640 (PMC10384328; doi:10.3390/microorganisms11071640)
Supplement: Supplementary file 1 [file microorganisms-11-01640-s001.zip › Table S2.xlsx]

## Sheet: Hoja1
Table S2. The first 100 best represented proteins in SRS
Accession	Peptide count	Unique peptides	Molecular Mass	Description	mass (ng)	Log10(mass*100)
A0A0E3LEL4_METMZ;A0A0E3RFA9_METMZ;A0A0E3WMU9_METMZ;A0A0F8N7V9_METMZ;Q8PXZ2_METMA;F1SVM6_METAC;Q9C4R8_9EURY;A0A0E3LBS9_9EURY;A0A0E3P8P0_9EURY;A0A0E3PUE3_9EURY;A0A832S5T9_9EURY;A0A847PV70_9EURY;A0A0F8CGD4_9EURY;A0A7J4PFV4_9EURY;A0A0E3NUD6_9EURY;A0A849Q4M9_9EURY;A0A0F8CJU5_9EURY;A0A7L4R3P3_9EURY;A0A847PRQ6_9EURY	54	14	50987.5	Methanol:corrinoid methyltransferase OS=Methanosarcina mazei WWM610 OX=1434117 GN=MSMAW_0235 PE=4 SV=1	3.67416	2.56516
VATA_METMA;A0A0F8P8C6_METMZ;A0A0F8PH53_METMZ;A0A0E3PV76_METMZ;A0A0E3R5R7_METMZ;A0A0E3RHT6_METMZ;A0A0E3RM19_METMZ;A0A0E3WQ13_METMZ;M1QGT0_METMZ;A0A660HQH6_9EURY;A0A0E3SMH9_METBA;A0A0E3S8V9_9EURY;A0A832SKJ6_9EURY;VATA_METAC;A0A0E3NL16_9EURY;A0A0E3NS11_9EURY;A0A0F8CEG3_9EURY;A0A0F8D7E4_9EURY;A0A0F8E8D8_9EURY;A0A0F8FCD1_9EURY;A0A0F8FXH7_9EURY;A0A0F8SQH8_9EURY;A0A2A2HR67_9EURY;A0A832LGN6_9EURY;A0A832T…	49	15	64168.7	V-type ATP synthase alpha chain OS=Methanosarcina mazei (strain ATCC BAA-159 / DSM 3647 / Goe1 / Go1 / JCM 11833 / OCM 88) OX=192952 GN=atpA PE=1 SV=2	1.77028	2.24804
A0A0E3LTN3_METMZ;A0A0E3Q0K1_METMZ;A0A0E3RHJ3_METMZ;A0A0E3RNR5_METMZ;A0A0E3RTU9_METMZ;A0A0E3RW54_METMZ;A0A0E3RZZ9_METMZ;A0A0F8BL33_METMZ;A0A0F8FVE9_METMZ;A0A0F8GDD0_METMZ;A0A0F8KD71_METMZ;A0A0F8KDD7_METMZ;A0A0F8KUU4_METMZ;A0A0F8TG80_METMZ;ACDG1_METMA;ACDG2_METMA;M1Q5A7_METMZ;A0A0E3R657_METMZ;A0A0E3RD43_METMZ;A0A0F8LVV5_METMZ;A0A0F8MUB0_METMZ;A0A0E3SIF8_9EURY;A0A0E3SBN0_9EURY;A0A0E3QJ81_METBA;Q46FD…	47	20	51644.6	Acetyl-CoA decarbonylase/synthase complex subunit gamma OS=Methanosarcina mazei S-6 OX=213585 GN=cdhE PE=3 SV=1	3.60093	2.55641
A0A0E3PU26_METMZ;A0A0E3R8K1_METMZ;A0A0E3RBS6_METMZ;A0A0E3RJZ5_METMZ;A0A0E3RW09_METMZ;A0A0F8JJU9_METMZ;Q8PXH4_METMA;M1PWP9_METMZ;A0A832S6M0_9EURY;Q8THG7_METAC;A0A0F8CHH1_9EURY;A0A0F8D795_9EURY;A0A0F8E5K7_9EURY;A0A0F8FY91_9EURY;A0A847PPE5_9EURY;A0A1E7GGH5_9EURY;A0A498GSR7_9EURY;A0A0E3NDK1_METTT;A0A0E3NII2_METTE;A0A0E3SBC4_9EURY;A0A1I6X3P3_METTE;A0A660HSG9_9EURY;A0A7J4PJV6_9EURY;A0A1V4YKJ4_9EURY;A0A…	44	17	45687	Methyl-coenzyme M reductase subunit beta OS=Methanosarcina mazei WWM610 OX=1434117 GN=MSMAW_0072 PE=3 SV=1	1.65266	2.21818
A0A0E3LTE9_METMZ;A0A0E3PUY7_METMZ;A0A0E3R540_METMZ;A0A0E3RN70_METMZ;A0A0F8KNY9_METMZ;Q8PXX0_METMA;A0A0E3WQY1_METMZ;A0A0F8HCA7_METMZ;A0A0F8LBQ6_METMZ;M1Q2P3_METMZ;A0A0F8H0K5_METMZ;A0A0E3SPW0_METBA;A0A2A2HML9_9EURY;A0A660HS95_9EURY;A0A0F8JET0_METMZ;A0A832S1Z4_9EURY;A0A847PR10_9EURY;A0A832X3X0_9EURY;A0A0E3NTN5_9EURY;A0A0E3LDY7_9EURY;A0A0S1LIJ0_9EURY;A0A484F3G4_9EURY;A0A7J4NVZ9_9EURY;A0A062VET2_9EURY…	44	15	58322	Heat shock protein 60 family chaperone GroEL OS=Methanosarcina mazei S-6 OX=213585 GN=MSMAS_0205 PE=3 SV=1	1.68133	2.22565
A0A7L4Q6P9_9EURY	41	36	74422.6	Acetate--CoA ligase OS=Methanosarcinales archaeon OX=2250255 GN=acs PE=4 SV=1	3.70763	2.5691
ACDA2_METMA;A0A0E3LTN4_METMZ;A0A0F8L8S3_METMZ;A0A0F8G1I4_METMZ;A0A0F8M309_METMZ;A0A498GQV0_9EURY;A0A0E3QGJ9_9EURY;A0A2A2HQZ8_9EURY	41	3	90161.9	Acetyl-CoA decarbonylase/synthase complex subunit alpha 2 OS=Methanosarcina mazei (strain ATCC BAA-159 / DSM 3647 / Goe1 / Go1 / JCM 11833 / OCM 88) OX=192952 GN=cdhA2 PE=1 SV=4	0.209571	1.32133
VATC_METMA;A0A0E3LRR9_METMZ;A0A0E3LTL2_METMZ;A0A0E3PW94_METMZ;A0A0E3RX39_METMZ;A0A0E3WMX5_METMZ;A0A0F8FZB5_METMZ;A0A6C0VHK8_METMZ;A0A498GTM8_9EURY;A0A660HQK7_9EURY;A0A0E3SPA4_METBA;A0A7K4AWE5_9EURY;A0A847PSZ9_9EURY;A0A0E3HA67_METTE;A0A0E3LI17_9EURY;A0A0E3LK14_9EURY;A0A0E3NFT8_METTT;A0A1I6YJD1_METTE;A0A2A2HR48_9EURY;A0A832U5U8_9EURY;A0A0E3QH14_METBA;A0A0E3QS09_METBA;A0A0E3R1H6_METBA;A0A0G3CEA6_MET…	40	11	41358	V-type ATP synthase subunit C OS=Methanosarcina mazei (strain ATCC BAA-159 / DSM 3647 / Goe1 / Go1 / JCM 11833 / OCM 88) OX=192952 GN=atpC PE=3 SV=1	0.277276	1.44291
A0A7L4Q894_9EURY;A0A101H1U6_9EURY;A0A101H3I3_9EURY;A0A101IWD3_9EURY;A0A1F2PB02_9EURY;A0A3R7X4K1_9EURY;A0A3R7XEK8_9EURY;A0A564QDB5_9EURY;A0A662RZ12_9EURY;A0A832X5Y7_9EURY;A0A8J7W5L4_9EURY;H1YZE8_9EURY;NUOCD_BACTN	38	34	63707.2	V-type ATP synthase alpha chain OS=Methanosarcinales archaeon OX=2250255 GN=atpA PE=3 SV=1	2.0127	2.30378
ACDB1_METTE;A0A0E3NLE4_9EURY;A0A0E3NP23_9EURY;A0A062VBT1_9EURY;A0A0E3X1A8_METMT;A0A284VUI9_9EURY;A0A2V3JNI9_9EURY;A0A520JV15_9EURY;A0A662R2S7_9EURY;A0A7J4EJW5_9EURY;A0A7J4NVT5_9EURY;A0A7J9T361_9EURY;A0A7J9TFK2_9EURY;A0A7J9THF8_9EURY;A0A811T7R9_9EURY;A0A811TBB3_9EURY;A0A811TC40_9EURY;A0A811TCD4_9EURY;A0A832LJ80_9EURY;A0A848DBD5_9EURY;A0A849QN47_9EURY;A0A8B3S0C2_9EURY	38	12	52281.6	Acetyl-CoA decarbonylase/synthase complex subunit beta 1 OS=Methanosarcina thermophila OX=2210 GN=cdhC1 PE=1 SV=3	0.479426	1.68072
A0A0E3LVK1_METMZ;A0A0E3PVE0_METMZ;A0A0E3R6Q0_METMZ;A0A0F8Q608_METMZ;A0A0F8LAR1_METMZ;A0A0F8LKF9_METMZ;A0A832SG89_9EURY;A0A7J9TH86_9EURY;A0A7J9TU20_9EURY;A0A849R1L2_9EURY;A0A0E3S3U5_9EURY;A0A0P7ZFL9_9EURY;A0A1D3L0P0_9EURY;A0A219AKU6_9EURY;A0A284VMG8_9EURY;A0A3G9D1Y2_9EURY;A0A401HNW1_9EURY;A0A401HPY8_9EURY;A0A6A2G0Z5_9EURY;A0A6A8AQF9_9EURY;A0A7J4FTG1_9EURY;A0A7J9P5D6_METMI;A0A7K4A8T9_9EURY;A0A7L4PD…	38	3	89508.9	Acetyl-CoA decarbonylase/synthase complex subunit alpha OS=Methanosarcina mazei LYC OX=1434114 GN=cdhA PE=3 SV=1	2.11139	2.32457
A0A0E3R8X4_METMZ;A0A0E3RWD9_METMZ;A0A0F8MBU2_METMZ;A0A498GTS9_9EURY;A0A660HSE6_9EURY;A0A0E3N9N5_METTT;A0A0E3NDM8_METTE;A0A1I6X1L1_METTE;A0A832S1J7_9EURY;A0A484F5N4_9EURY	38	2	50988.5	Methanol:corrinoid methyltransferase OS=Methanosarcina mazei SarPi OX=1434115 GN=MSMAP_0233 PE=4 SV=1	0.706884	1.84935
A0A0E3Q034_METMZ;A0A0E3RES2_METMZ;A0A0E3RT45_METMZ;A0A0E3RV04_METMZ;A0A0F8GW42_METMZ;A0A0F8N1G4_METMZ;M1P6S5_METMZ;A0A0F8J7D1_METMZ;A0A0F8PES9_METMZ	38	1	90160.9	Acetyl-CoA decarbonylase/synthase complex subunit alpha OS=Methanosarcina mazei WWM610 OX=1434117 GN=cdhA PE=3 SV=1	2.02221	2.30583
ACDA1_METBF;A0A0E3QHD4_METBA;A0A7J4EME8_9EURY;A0A7Z8P454_9EURY;A0A2P5K0Z0_9EURY;A0A3R7XIC2_9EURY;A0A7J9SS07_9EURY	36	14	90429	Acetyl-CoA decarbonylase/synthase complex subunit alpha 1 OS=Methanosarcina barkeri (strain Fusaro / DSM 804) OX=269797 GN=cdhA1 PE=1 SV=1	0.46161	1.66427
A0A0E3PZ54_METMZ;A0A0E3RA60_METMZ;A0A0E3RPB6_METMZ;A0A0E3S0I3_METMZ;A0A0F8I0V0_METMZ;M1QBF9_METMZ;A0A0F8HG83_METMZ;A0A0F8RAG1_METMZ;A0A0F8ED78_METMZ;A0A0F8GJR8_METMZ;A0A0F8REW4_METMZ;A0A0E3Q8A3_9EURY;A0A0F8FV49_METMZ;A0A0F8I9R8_METMZ;A0A1E7GAQ3_9EURY;A0A832X0V8_9EURY;A0A0E3S2C7_9EURY;A0A0E3SR95_METMT;A0A1H9YDZ3_9EURY;A0A1I4QLX4_9EURY;A0A484F6C0_9EURY;A0A7L4QWX8_9EURY;A0A7Z8P1T5_9EURY	35	3	64560.1	Methanophenazine hydrogenase large subunit OS=Methanosarcina mazei WWM610 OX=1434117 GN=MSMAW_1981 PE=3 SV=1	0.0245225	0.389565
A0A0E3LWN2_METMZ;A0A0E3PY01_METMZ;A0A0E3RE41_METMZ;A0A0F8H026_METMZ;M1QGJ0_METMZ;A0A0F8GXV6_METMZ;A0A0F8JIH9_METMZ;A0A0F8LMP2_METMZ;A0A0F8TNS6_METMZ;A0A4V1FB63_METMZ;A0A0F8CK53_METMZ;A0A0E3NUT5_9EURY;A0A0E3NUU1_9EURY	35	2	52587.9	Acetyl-CoA decarbonylase/synthase complex subunit beta OS=Methanosarcina mazei LYC OX=1434114 GN=cdhC PE=3 SV=1	0.145261	1.16215
A0A0E3RW58_METMZ;A0A0F8KD76_METMZ;A0A0F8EV74_METMZ	35	1	89514.9	Acetyl-CoA decarbonylase/synthase complex subunit alpha OS=Methanosarcina mazei C16 OX=1434113 GN=cdhA PE=3 SV=1	0.694307	1.84155
A0A0E3PZE0_METMZ;A0A0E3RCQ8_METMZ;A0A0E3RYF9_METMZ;A0A0F8NFJ0_METMZ;M1Q9C6_METMZ;Q8PX43_METMA;A0A0E3RL41_METMZ;A0A0E3RUP8_METMZ;A0A0E3WVR9_9EURY;A0A139CQ93_9EURY;A0A849PSA9_9EURY;A0A0N8W8W1_9EURY;A0A0P7ZFM4_9EURY;A0A1D2W9I9_9EURY;A0A1D2X4U4_9EURY;A0A1F2P4N2_9EURY;A0A1F2PCQ1_9EURY;A0A2A2HCV7_9EURY;A0A2A2HJU7_9EURY;A0A2I0NH32_9EURY;A0A2Z4L953_9EURY;A0A315XDL2_9EURY;A0A328Q2N5_9EURY;A0A328RXA4_9EURY…	34	7	58994	Heat shock protein 60 family chaperone GroEL OS=Methanosarcina mazei WWM610 OX=1434117 GN=MSMAW_3142 PE=3 SV=1	2.76148	2.44114
A0A0E3WMY1_METMZ;A0A0E3WP06_METMZ;A0A0F8MHA3_METMZ;A0A0F8TT59_METMZ;A0A4P8QWG2_METMZ;A0A0F8KVR0_METMZ;A0A0F8CFR5_METMZ;A0A0F8G882_METMZ;A0A0F8GMU5_METMZ;A0A0F8KDP4_METMZ;A0A0F8N4Q2_METMZ;A0A0F8P1Q8_METMZ;A0A0F8PMQ5_METMZ;A0A0F8Q979_METMZ;A0A0F8S9A4_METMZ;A0A0F8LUM7_METMZ;A0A0E3QCM3_9EURY;A0A0E3Q400_9EURY;A0A0E3Q8S0_9EURY;A0A0F8S8E2_METMZ;A0A0F8GX19_METMZ;A0A2P5K0C6_9EURY;A0A419JNV1_9EURY;A0A524QC…	33	1	52578	Acetyl-CoA decarbonylase/synthase complex subunit beta OS=Methanosarcina mazei LYC OX=1434114 GN=cdhC PE=3 SV=1	0.134971	1.13024
A0A0E3RH33_METMZ;A0A0E3RPM2_METMZ;Q8PUM1_METMA;Q50249_METMZ	32	4	64641.2	Methanophenazine hydrogenase large subunit OS=Methanosarcina mazei S-6 OX=213585 GN=MSMAS_2388 PE=3 SV=1	1.43357	2.15642
MER_METMA;A0A0E3R9Y7_METMZ;A0A0E3RE18_METMZ;A0A0E3RQQ3_METMZ;A0A0E3RW97_METMZ;A0A0F8GK67_METMZ;A0A0E3PVH6_METMZ;A0A0F8EMR0_METMZ;A0A0F8QN45_METMZ;A0A0F8BXS1_9EURY;A0A0F8CRC7_9EURY;A0A0F8D2C9_9EURY;A0A0F8D7S7_9EURY;A0A0F8D813_9EURY;A0A0F8R7Z6_9EURY;A0A0F8SQS4_9EURY;A0A0E3NLJ9_9EURY;A0A0E3NP70_9EURY;A0A7J4LN70_9EURY;F7XN90_METZD;A0A0E3NUJ0_9EURY;A0A0P8C8A0_9EURY;A0A101F5N3_9EURY;A0A2I0NJT2_9EURY;A0…	31	6	34983.5	5_10-methylenetetrahydromethanopterin reductase OS=Methanosarcina mazei (strain ATCC BAA-159 / DSM 3647 / Goe1 / Go1 / JCM 11833 / OCM 88) OX=192952 GN=mer PE=3 SV=1	0.0580564	0.76385
A0A0E3LED7_9EURY;A0A0E3PB83_9EURY;A0A0E3PI06_9EURY	30	11	45538.8	Methyl-coenzyme M reductase subunit beta OS=Methanosarcina siciliae C2J OX=1434118 GN=MSSAC_4251 PE=3 SV=1	0.15586	1.19273
A0A0E3PZN4_METMZ;A0A0E3RD52_METMZ;A0A0E3RJH0_METMZ;A0A0E3RPZ7_METMZ;A0A0E3S0V7_METMZ;A0A0F8HCU0_METMZ;DNAK_METMA;DNAK_METMZ;A0A0F8QFR7_METMZ;M1QLI5_METMZ;A0A832VYV4_9EURY;DNAK_METAC;A0A0E3SHL4_9EURY;A0A0E3LCT1_9EURY;A0A0E3P3J8_9EURY;A0A0E3PEC9_9EURY;A0A0E3QU07_METBA;A0A0E3R2B4_METBA;A0A0E3S6S1_9EURY;A0A0F8CLT6_9EURY;A0A0F8CYF4_9EURY;A0A0F8D7A9_9EURY;A0A0F8EKL3_9EURY;A0A0F8GBK3_9EURY;A0A0G3CC68_ME…	30	10	66345.2	Chaperone protein DnaK OS=Methanosarcina mazei WWM610 OX=1434117 GN=dnaK PE=3 SV=1	1.26876	2.10338
ACDA3_METAC;A0A0E3P7P0_9EURY;A0A0E3PGH4_9EURY;A0A0E3PS47_9EURY;ACDA2_METAC;A0A0E3SIF5_9EURY;A0A832VXR5_9EURY	30	7	89590	Acetyl-CoA decarbonylase/synthase complex subunit alpha 3 OS=Methanosarcina acetivorans (strain ATCC 35395 / DSM 2834 / JCM 12185 / C2A) OX=188937 GN=cdhA3 PE=3 SV=1	0.696491	1.84292
A0A0E3RG71_METMZ;Q8PXH8_METMA;A0A0E3P9A3_9EURY;A0A0E3PHV4_9EURY;A0A0E3PRT2_9EURY;A0A832L7I5_9EURY;A0A1B1QKU6_9EURY;A4PJ16_METMZ;W8EDR0_9EURY;Q6B9V5_9EURY	30	2	62313.3	Methyl-coenzyme M reductase subunit alpha OS=Methanosarcina mazei S-6 OX=213585 GN=MSMAS_0073 PE=3 SV=1	1.43159	2.15582
A0A7L4Q359_9EURY;A0A1V4TW97_9EURY;A0A1V4ZFR9_9EURY;A0A2I0PDM0_9EURY;A0A2I0PTG6_9EURY;A0A662RMG6_9EURY;A0A6A8ALU7_9EURY;A0A7G9YZ04_9EURY;A0A7K4A5C2_9EURY;A0A832TUI7_9EURY;A0A843LEM2_9EURY;A0A1V4Z649_9EURY;A0A2I0D2P8_9EURY;A0A2I0NTS5_9EURY;A0A2I0NVH5_9EURY;A0A2I0NZZ3_9EURY;A0A2I0PUJ6_9EURY;A0A2V2MV32_9EURY;A0A2V2N0S6_9EURY;A0A3N5MHI5_9EURY;A0A7K4C912_9EURY;A0A7L4R1L5_9EURY;A0A843L123_9EURY;A0A843LY…	29	11	57697.4	Thermosome subunit OS=Methanosarcinales archaeon OX=2250255 GN=GKC09_05105 PE=3 SV=1	1.48292	2.17112
A0A0E3RHZ6_METMZ;A0A0E3RPJ2_METMZ;A0A0F8KMS3_METMZ;A0A0E3PZZ6_METMZ;A0A0E3RDN7_METMZ;A0A0E3S0F4_METMZ;A0A0F8J2S9_METMZ;EF1A_METMA;M1Q5L3_METMZ;A0A0F8DZ24_METMZ;A0A0E3Q711_9EURY;A0A0E3QG62_9EURY;A0A0E3L3H6_9EURY;A0A0E3NRL9_9EURY;A0A0E3SMA0_METBA;A0A2A2HUR3_9EURY;A0A832U106_9EURY;A0A0E3S0A2_9EURY;A0A0E3S9U1_9EURY;A0A0E3LQC2_METBA;A0A0E3QTM1_METBA;A0A0G3CCK8_METBA;A0A1D2WZQ9_9EURY;A0A1E7GDY1_9EURY;A…	29	4	46270.6	Elongation factor 1-alpha OS=Methanosarcina mazei S-6 OX=213585 GN=tuf PE=3 SV=1	1.06599	2.02775
ACKA_METMA;A0A0E3LEX6_METMZ;A0A0E3R9I9_METMZ;A0A0E3RHS7_METMZ;A0A0E3RWK2_METMZ;A0A0F8E5Q5_METMZ;ACKA_METMZ;M1QG33_METMZ;A0A0E3NB50_METTT;A0A0E3NHU1_METTE;A0A1I6XVZ8_METTE;A0A660HTW1_9EURY;A0A0E3SC20_9EURY;A0A0E3SNX4_METBA;A0A1E7GB08_9EURY;A0A832X4F2_9EURY	27	7	44796.5	Acetate kinase OS=Methanosarcina mazei (strain ATCC BAA-159 / DSM 3647 / Goe1 / Go1 / JCM 11833 / OCM 88) OX=192952 GN=ackA PE=3 SV=1	1.11646	2.04784
VATB_METMA;A0A0E3LES5_METMZ;A0A0E3R937_METMZ;A0A0E3RH62_METMZ;A0A0E3RNL6_METMZ;A0A0E3RTP0_METMZ;A0A0F8RX73_METMZ;M1Q7Q3_METMZ;A0A0E3WXH1_METBA;A0A0E3PH78_9EURY;A0A0E3PT72_9EURY;A0A0E3SBE1_9EURY;A0A498GVB8_9EURY;A0A832S9E7_9EURY;VATB_METAC;A0A0E3KZB9_METTT;A0A0E3NCK1_METTE;A0A0E3P8L7_9EURY;A0A1I6YJB9_METTE;A0A832W314_9EURY;A0A0E3Q873_9EURY;A0A0E3QHG8_9EURY;A0A832L919_9EURY;A0A832TTZ4_9EURY;A0A847P…	26	11	50339.5	V-type ATP synthase beta chain OS=Methanosarcina mazei (strain ATCC BAA-159 / DSM 3647 / Goe1 / Go1 / JCM 11833 / OCM 88) OX=192952 GN=atpB PE=1 SV=2	3.25147	2.51208
A0A0E3PSS7_METMZ;A0A0E3R8T6_METMZ;A0A0E3RGY9_METMZ;A0A0E3RLL0_METMZ;A0A0E3RR69_METMZ;A0A0F8V3V3_METMZ;Q8PXZ3_METMA;M1Q2M2_METMZ;Q9C4R5_9EURY;A0A0E3NVW1_9EURY;A0A1I4S823_9EURY;A0A7J4PNF7_9EURY;A0A7Z7FD76_9EURY;A0A7Z8KP99_9EURY;W9DZY8_METTI;A0A328SAN7_9EURY	26	9	28035.1	Methanol methyltransferase corrinoid protein OS=Methanosarcina mazei WWM610 OX=1434117 GN=MSMAW_0236 PE=3 SV=1	0.734843	1.86619
A0A0E3L249_9EURY;A0A0E3NNY3_9EURY;A0A0F8D7Y4_9EURY	26	6	50832.4	Methanol:corrinoid methyltransferase OS=Methanosarcina sp. WWM596 OX=1434103 GN=MSWHS_0538 PE=4 SV=1	0.217759	1.33798
A0A0E3LEU3_METMZ;A0A0E3LUS8_METMZ;A0A0E3RAA5_METMZ;A0A0E3RP63_METMZ;A0A0E3RXA6_METMZ;A0A0F8B7R8_METMZ;A0A0F8FTH3_METMZ;A0A0F8S3S2_METMZ;ACDD_METMA;M1PYS4_METMZ;A0A0F8SZC5_METMZ;A0A0E3LVK0_METMZ;A0A0E3WPB5_METMZ;A0A0F8CDS5_9EURY;A0A0F8CUN2_9EURY;A0A0F8D0B0_9EURY;A0A0F8E5S3_9EURY;A0A0F8G4P7_9EURY;A0A0F8QB14_9EURY;A0A0F8S5Z5_9EURY;A0A832LD85_9EURY;A0A0E3S1H6_9EURY;A0A0E3RUZ9_METMZ;A0A062VAF3_9EURY;A…	26	5	47047.9	Acetyl-CoA decarbonylase/synthase complex subunit delta OS=Methanosarcina mazei WWM610 OX=1434117 GN=cdhD PE=3 SV=1	0.519845	1.71587
A0A0E3H9F9_METTT;A0A0E3L0G8_METTE;A0A1I6YJU5_METTE	26	1	64063.5	V-type ATP synthase alpha chain OS=Methanosarcina thermophila (strain ATCC 43570 / DSM 1825 / OCM 12 / VKM B-1830 / TM-1) OX=523844 GN=atpA PE=3 SV=1	0.00453797	-0.343138
A0A0E3LSR6_METMZ;A0A0E3PWP7_METMZ;A0A0E3RVI5_METMZ;A0A0E3WQI7_METMZ;A0A0F8BKV9_METMZ;M1QBS0_METMZ;A0A0E3L0G0_METTE;A0A1I6YIN9_METTE;A0A0E3QCF1_9EURY;A0A0E3QWE3_METBA;A0A0E3R491_METBA;A0A0E3SNL2_METBA;A0A0G3CD52_METBA;A0A1D2WG95_9EURY;A0A498GR12_9EURY;A0A0E3QHG7_METBA;A0A660HQV9_9EURY;A0A7K4AYB3_9EURY;A0A832TSG6_9EURY;A0A832U8A7_9EURY;O59656_METBA;Q46G59_METBF;A0A1E7GFZ1_9EURY;A0A847PRM0_9EURY;A0A…	25	9	40678.9	Energy-conserving hydrogenase (Ferredoxin)_ subunit E OS=Methanosarcina mazei SarPi OX=1434115 GN=MSMAP_2251 PE=4 SV=1	0.778118	1.89105
A0A7L4Q7J7_9EURY	24	18	75769.1	Acetyl-coenzyme A synthetase OS=Methanosarcinales archaeon OX=2250255 GN=acs PE=3 SV=1	0.858676	1.93383
MCRB_METBF;A0A0E3LIA6_9EURY;A0A0E3QHL8_9EURY;A0A0E3QIX1_METBA;A0A0E3QPF0_METBA;A0A0E3R526_METBA;A0A0G3CI85_METBA;A0A1D2WEL0_9EURY	24	12	45706	Methyl-coenzyme M reductase subunit beta OS=Methanosarcina barkeri (strain Fusaro / DSM 804) OX=269797 GN=mcrB PE=1 SV=3	0.220427	1.34326
A0A0E3RJ07_METMZ;A0A0E3RTC3_METMZ;A0A0E3RYA6_METMZ;A0A0F8CMG4_METMZ;CH60_METMA;A0A0E3Q179_METMZ;A0A0E3RDT6_METMZ;A0A0F8E0T6_METMZ;A0A0F8EQ31_METMZ;A0A0F8HTS8_METMZ;A0A832WUN2_9EURY;Q2PWZ8_METMZ;A0A7Z7FCL3_9EURY;A0A7Z8KP16_9EURY;W9DPG0_METTI;A0A139CZ33_9EURY;A0A1B8X3U1_9EURY;A0A1D2UWG6_9EURY;A0A1L3Q0A8_9EURY;A0A1L9C5T3_9EURY;A0A285GFU8_9EURY;A0A2I0P204_9EURY;A0A3R9FTN3_9EURY;A0A498H5T0_9EURY;A3QPW…	24	6	57864.3	Chaperonin GroEL OS=Methanosarcina mazei S-6 OX=213585 GN=groEL PE=3 SV=1	0.754949	1.87792
A0A0E3HA95_METTE;A0A0E3NA96_METTT;A0A1I6YQR5_METTE	24	6	51226.8	Methanol:corrinoid methyltransferase OS=Methanosarcina thermophila CHTI-55 OX=1434121 GN=MSTHC_1146 PE=4 SV=1	0.0559617	0.747891
A0A0E3LT23_METMZ	24	1	56084.8	D-3-phosphoglycerate dehydrogenase OS=Methanosarcina mazei SarPi OX=1434115 GN=MSMAP_2786 PE=3 SV=1	0.664675	1.82261
A0A498GQY3_9EURY	24	1	63918.2	V-type ATP synthase alpha chain OS=Methanosarcina sp. MSH10X1 OX=2507075 GN=atpA PE=3 SV=1	0.0228841	0.359533
A0A7L4Q975_9EURY	23	22	43934.8	Acetyl-CoA decarbonylase/synthase complex subunit gamma OS=Methanosarcinales archaeon OX=2250255 GN=GKC09_08540 PE=4 SV=1	1.32574	2.12246
A0A7L4Q237_9EURY;A0A314ZWL0_9EURY	23	20	77078.1	S-layer protein OS=Methanosarcinales archaeon OX=2250255 GN=GKC09_02855 PE=4 SV=1	3.25099	2.51202
A0A0E3LF38_METMZ;A0A0E3RE93_METMZ;A0A0E3RLP0_METMZ;A0A0E3RY15_METMZ;A0A0F8IZU2_METMZ;M1Q664_METMZ;Q8Q0G1_METMA;A0A0E3RAK7_METMZ;A0A0E3QDA4_9EURY;A0A0E3LNT9_METBA;A0A0E3Q503_9EURY;A0A0E3QJU1_METBA;A0A0E3R5L6_METBA;A0A0G3C913_METBA;A0A1D2WIJ7_9EURY;A0A498GMT5_9EURY;Q465E0_METBF;A0A0E3SAJ5_9EURY;A0A660HPE8_9EURY;A0A7K4AUK9_9EURY;A0A842KKD3_9EURY;A0A847PRT8_9EURY;L0KYG3_METHD;A0A0E3S392_9EURY;A0A1D2U…	23	9	50950.7	Methanol:corrinoid methyltransferase OS=Methanosarcina mazei WWM610 OX=1434117 GN=MSMAW_1105 PE=4 SV=1	0.62696	1.79724
MTMB_METMA;A0A0E3LGA5_METMZ;A0A0E3REL3_METMZ;A0A0E3RL13_METMZ;A0A0E3RPS7_METMZ;A0A0E3WSD2_METMZ;A0A8D4VFQ9_METMZ;A0A0E3PWY9_METMZ;A0A0E3RAH3_METMZ;A0A0E3RHQ3_METMZ;MTMB1_METAC;A0A0E3LC12_9EURY;A0A0E3P0R8_9EURY;A0A0F8LFB5_METMZ;A0A0F8SDD6_METMZ;M1Q8J4_METMZ;A0A0F8IRT6_METMZ;A0A0F8J6W6_METMZ;A0A0E3H989_METTT;A0A0E3KRC1_METTE;A0A0E3PLY6_9EURY;A0A0F8P878_METMZ;A0A0E3NWP8_9EURY;A0A0E3PIJ7_9EURY;A0A0F8…	23	7	50757.6	Monomethylamine methyltransferase MtmB OS=Methanosarcina mazei (strain ATCC BAA-159 / DSM 3647 / Goe1 / Go1 / JCM 11833 / OCM 88) OX=192952 GN=mtmB2 PE=3 SV=3	1.12456	2.05098
A0A0E3SP44_METBA	23	1	90025.5	Acetyl-CoA decarbonylase/synthase complex subunit alpha OS=Methanosarcina barkeri 3 OX=1434107 GN=cdhA PE=3 SV=1	0.0772144	0.887698
A0A0E3L9Q6_9EURY;A0A0E3LEG6_9EURY;A0A0E3PI84_9EURY;A0A832SHT2_9EURY;Q8TUI1_METAC	23	1	59473.7	Heat shock protein 60 family chaperone GroEL OS=Methanosarcina siciliae T4/M OX=1434120 GN=MSSIT_3967 PE=3 SV=1	0.0498518	0.697681
CSG_METMA;A0A0E3LWL1_METMZ;A0A0E3RAF1_METMZ;A0A0E3RN59_METMZ;A0A0E3RW90_METMZ;A0A0E3Q0F4_METMZ;A0A0F8HD15_METMZ;A0A0F8IZ45_METMZ;A0A0F8LKW4_METMZ;A0A0F8RT29_METMZ;A0A8D4VD37_METMZ;M1QK97_METMZ;A0A0F8G5E3_METMZ;A0A0F8R7D2_METMZ;A0A0F8T241_METMZ;A0A0F8FC28_METMZ;A0A0F8JAC6_METMZ;A0A0F8NMN8_METMZ;A0A0F8CD04_METMZ;A0A0F8EVF5_METMZ;A0A0F8SQW0_METMZ;A0A0F8BPK4_METMZ;A0A0F8M8C4_METMZ;A0A0F8N0U2_METMZ;A0…	22	12	74054.1	Major S-layer protein OS=Methanosarcina mazei (strain ATCC BAA-159 / DSM 3647 / Goe1 / Go1 / JCM 11833 / OCM 88) OX=192952 GN=MM_1976 PE=1 SV=1	6.95331	2.84219
A0A0E3KYM5_METTT;A0A0E3L1P2_METTE;A0A1I6XX64_METTE;A0A0E3QHW5_METBA;A0A660HTR2_9EURY;EF1A_METBF;A0A7J4PFL1_9EURY;A0A832L8N1_9EURY;A0A843CLF8_9EURY;A0A847PRJ2_9EURY;A0A0E3NUW4_9EURY;A0A1V4TNP0_9EURY;A0A1V4ZK17_9EURY;EF1A_METB6;A0A424YXC8_9EURY;A0A2V2N1G7_9EURY;A0A2V2N3I7_9EURY;A0A7K4B323_9EURY;A0A7K4B6C7_9EURY;A0A843LXJ9_9EURY;A0A8E7B3W3_9EURY;A0A8F5VMZ5_METHU;EF1A_METHJ;A0A2I0NL16_9EURY;A0A7J4KYC…	22	6	46643.9	Elongation factor 1-alpha OS=Methanosarcina thermophila (strain ATCC 43570 / DSM 1825 / OCM 12 / VKM B-1830 / TM-1) OX=523844 GN=tuf PE=3 SV=1	1.25141	2.0974
A0A7K4HP90_9EURY;A0A831M091_9EURY;J0S7A8_9EURY;A0A843L993_9EURY;A0A843LNR7_9EURY;A7I5N5_METB6;A0A843DLE1_9EURY;A0A843IET1_9EURY;A0A7J4IHP4_9EURY;A0A7L4PUH1_9EURY;A0A832SC40_9EURY;A0A843L0L6_9EURY;A0A847V951_9EURY;E1RKB5_METP4;A0A2I0P2V6_9EURY;A0A3R7VWV5_9EURY;A0A424YPD5_9EURY;A0A7K4BHF3_9EURY;A0A8J7WAC9_9EURY	22	6	35237.7	5_10-methylenetetrahydromethanopterin reductase OS=Methanofollis tationis OX=81417 GN=mer PE=3 SV=1	0.165978	1.22005
A0A0E3REE4_METMZ;Q8PZM5_METMA;A0A0E3RP43_METMZ;A0A0F8EFM4_METMZ;A0A0F8GTI2_METMZ;A0A0E3S7U2_9EURY;A0A0E3Q470_9EURY;A0A498GXD3_9EURY;A0A832P8X3_9EURY;A0A832TR71_9EURY	22	5	94746.7	S-layer family duplication domain protein OS=Methanosarcina mazei S-6 OX=213585 GN=MSMAS_0837 PE=4 SV=1	2.37488	2.37564
A0A0E3LI25_9EURY;A0A0E3QA34_9EURY;A0A0E3L5Z9_9EURY;A0A0E3NX50_9EURY;A0A0E3WRZ5_9EURY	22	4	51698.7	Acetyl-CoA decarbonylase/synthase complex subunit gamma OS=Methanosarcina vacuolata Z-761 OX=1434123 GN=cdhE PE=3 SV=1	0.0646564	0.810612
A0A0E3S4U2_9EURY	22	3	52569	Acetyl-CoA decarbonylase/synthase complex subunit beta OS=Methanosarcina lacustris Z-7289 OX=1434111 GN=cdhC PE=3 SV=1	0.732425	1.86476
A0A0E3Q086_METMZ	22	1	42478.6	Acetyl-CoA decarbonylase/synthase complex subunit delta OS=Methanosarcina mazei WWM610 OX=1434117 GN=cdhD PE=3 SV=1	0.692045	1.84013
A0A0E3LEQ0_METMZ;A0A0E3R5G4_METMZ;A0A0E3RCK6_METMZ;A0A0E3RNG0_METMZ;A0A0E3RWT7_METMZ;A0A0F8PZ09_METMZ;M1QH86_METMZ;Q8PYF1_METMA;A0A832W783_9EURY;Q8TIZ1_METAC;A0A0E3PGR9_9EURY;A0A0E3PTM2_9EURY;A0A832S9M1_9EURY;A0A0E3P7X6_9EURY;A0A0E3NGA5_9EURY;A0A0E3NNM1_9EURY;A0A0E3WT00_9EURY;A0A832TDW0_9EURY;A0A0F8C6U9_9EURY;A0A0F8DFQ9_9EURY;A0A0F8EZ62_9EURY;A0A0F8F2G4_9EURY;A0A0F8FI90_9EURY;A0A0F8P5E3_9EURY;A0A…	21	17	59926.5	Methyl coenzyme M reductase system component A2 OS=Methanosarcina mazei WWM610 OX=1434117 GN=MSMAW_0415 PE=4 SV=1	1.33476	2.1254
A0A0E3PU57_METMZ;A0A0E3RA57_METMZ;A0A0F8FFF3_METMZ;A0A0F8IN02_METMZ;M1Q0X7_METMZ;A0A0E3RU69_METMZ;A0A0F8H1G3_METMZ	21	5	94708.6	S-layer family duplication domain protein OS=Methanosarcina mazei WWM610 OX=1434117 GN=MSMAW_0823 PE=4 SV=1	0.829568	1.91885
A0A7K4HNG6_9EURY	21	3	46117.6	Methyl-coenzyme M reductase subunit beta OS=Methanofollis tationis OX=81417 GN=mcrB PE=3 SV=1	0.393275	1.5947
A0A0E3RLA8_METMZ;A0A0F8J535_METMZ;A0A0E3R5P2_METMZ;A0A0E3RSN5_METMZ;M1Q8Y9_METMZ;A0A0F8DAJ0_9EURY;A0A0F8DPF0_9EURY;A0A0F8E2C9_9EURY;A0A0F8FD11_9EURY;A0A0E3L9N0_9EURY;A0A0E3PIN1_9EURY;A0A0E3PTK0_9EURY;A0A0E3S7P4_9EURY;A0A832S811_9EURY;Q8THH0_METAC;A0A0F8BXA5_9EURY;A0A0E3NHC1_9EURY;A0A0E3NR53_9EURY;A0A0E3S3U4_9EURY;A0A7J4PJM5_9EURY;A0A1E7GGH9_9EURY;A0A062V5Q9_9EURY;A0A117L7M1_9EURY;A0A2P5K3A1_9EURY…	21	3	27795.4	Methyl-coenzyme M reductase subunit gamma OS=Methanosarcina mazei LYC OX=1434114 GN=MSMAL_0074 PE=3 SV=1	0.387261	1.588
A0A0E3RQU4_METMZ;A0A0E3SDC5_9EURY;A0A832SHD7_9EURY;ACKA_METAC;A0A832TSI2_9EURY;A0A7J4PI35_9EURY;A0A0E3NYR0_9EURY	21	2	44634.4	Acetate kinase OS=Methanosarcina mazei LYC OX=1434114 GN=ackA PE=3 SV=1	0.767617	1.88514
A0A0E3LK99_9EURY	21	2	62502.5	Methyl-coenzyme M reductase subunit alpha OS=Methanosarcina sp. Kolksee OX=1434099 GN=MSKOL_3374 PE=3 SV=1	0.0230139	0.36199
A0A832WM31_9EURY	21	1	50704.1	Methanol--corrinoid methyltransferase OS=Methanosarcina sp OX=2213 GN=HA262_03080 PE=4 SV=1	0.32937	1.51768
A0A831PST7_9EURY;A0A101GN58_9EURY;A0A101IW34_9EURY;A0A117LUH0_9EURY;A0A3R7XD74_9EURY;A0A843KMI4_9EURY;A0A843KNH2_9EURY;A0A8J8B772_9EURY;L0HAZ8_METFS	21	1	45979.4	Methyl-coenzyme M reductase subunit beta OS=Methanofollis liminatans OX=2201 GN=mcrB PE=3 SV=1	0.00885701	-0.0527128
A0A0E3KRG0_METTE;A0A0E3KZ20_METTT;A0A1I6X2M5_METTE	20	9	58616.1	Heat shock protein 60 family chaperone GroEL OS=Methanosarcina thermophila CHTI-55 OX=1434121 GN=MSTHC_1555 PE=3 SV=1	0.395107	1.59671
A0A0E3KQB2_METTT;A0A0E3NFZ3_METTE;A0A1I6YGP6_METTE;ACDG2_METTE	20	6	51712.5	Acetyl-CoA decarbonylase/synthase complex subunit gamma OS=Methanosarcina thermophila (strain ATCC 43570 / DSM 1825 / OCM 12 / VKM B-1830 / TM-1) OX=523844 GN=cdhE PE=3 SV=1	0.231219	1.36402
A0A0E3RJU5_METMZ;Q8PUL0_METMA	20	5	40597.7	Energy-conserving hydrogenase (Ferredoxin)_ subunit E OS=Methanosarcina mazei S-6 OX=213585 GN=MSMAS_2377 PE=4 SV=1	1.22821	2.08927
A0A0E3PVJ2_METMZ;A0A0F8RNP0_METMZ;A0A0F8BXJ4_9EURY;A0A0E3NXL1_9EURY;A0A0E3S4U4_9EURY;A0A832P9A6_9EURY;A0A0E3LH31_9EURY;A0A0E3QC89_9EURY;A0A832WAJ4_9EURY;A0A847PTC7_9EURY;Q8TKM1_METAC;A0A498GXS7_9EURY;A0A832TZV1_9EURY;A0A089ZDF3_METFO;A0A090I4D5_METFO;A0A0E3P8E2_9EURY;A0A0E3PHP3_9EURY;A0A0E3PSZ8_9EURY;A0A0E3QI51_METBA;A0A0E3QLF7_METBA;A0A0S4FLU2_METFO;A0A1V4U5M3_9EURY;A0A1V4UAZ0_9EURY;A0A1V4UEI9_9…	20	4	57251.9	Glutamine synthetase type I OS=Methanosarcina mazei WWM610 OX=1434117 GN=MSMAW_1454 PE=3 SV=1	0.140561	1.14787
A0A0E3LG34_METMZ;A0A0E3LT20_METMZ;A0A0E3LWH2_METMZ;A0A0E3RUA2_METMZ;A0A0F8HAK8_METMZ;A0A0F8IH05_METMZ;A0A0F8MZC1_METMZ;M1QAE0_METMZ;Q8PW31_METMA;A0A0E3LUZ0_METMZ;A0A0E3S490_9EURY;A0A524LZJ7_9EURY;A0A484F450_9EURY;A0A524LW32_9EURY;A0A7C0ZS87_9EURY;A0A7K4A6F4_9EURY	20	3	97792.9	Pyruvate_ phosphate dikinase OS=Methanosarcina mazei WWM610 OX=1434117 GN=MSMAW_2835 PE=3 SV=1	0.250113	1.39814
MCRA_METBF	20	3	62418.4	Methyl-coenzyme M reductase subunit alpha OS=Methanosarcina barkeri (strain Fusaro / DSM 804) OX=269797 GN=mcrA PE=1 SV=3	0.0662331	0.821075
A0A0G3VLL8_9FLAV;A0A1B3B5Y5_9FLAV;A0A345UEU1_9FLAV;A0A345UEU2_9FLAV;A0A345UEU3_9FLAV;POLG_DEN1B;V9Q425_9FLAV;V9Q545_9FLAV;V9Q5E1_9FLAV;V9Q5M2_9FLAV;A0A1W6ALD2_9FLAV;V9Q3U2_9FLAV;V9Q5L7_9FLAV;Q9J7C6_9FLAV;A0A1B3B5X8_9FLAV;A0A1B3B5Y0_9FLAV;A0A1B3B5Y1_9FLAV;A0A6B9Q7F6_9FLAV;A0A7T4PVM0_9FLAV;A0A7T4PVM7_9FLAV;A0A7T4PVU0_9FLAV;B5AGU1_9FLAV;POLG_DEN1S;POLG_DEN1W	19	19	382453	Genome polyprotein OS=Dengue virus 1 OX=11053 PE=4 SV=2	15.2769	3.18403
A0A2H4U745_METSM;D2ZQE3_METSM;B9AE61_METSM;R7PWT5_9EURY;A5UL58_METS3;A0A076LDF9_9EURY;A0A076LHD5_9EURY;A0A099T2C5_METMT;A0A0N8W799_9EURY;A0A0P7ZG27_9EURY;A0A0Q1BVC2_9EURY;A0A0X3BQG7_9EURY;A0A101ITL7_9EURY;A0A166BE30_9EURY;A0A1G8Y355_9EURY;A0A1I0ANB2_9EURY;A0A1I4S5M3_9EURY;A0A1V4U7Z6_9EURY;A0A1V4UEF6_9EURY;A0A1V5A376_9EURY;A0A223ZF89_9EURY;A0A2A2HW71_9EURY;A0A2I0PFC8_9EURY;A0A2Z5PF12_METMI;A0A2Z5P…	19	13	295118	DNA helicase OS=Methanobrevibacter smithii OX=2173 GN=BK798_05630 PE=4 SV=1	4.10594	2.61341
VATI_METMA;A0A0E3PV59_METMZ;A0A0E3R934_METMZ;A0A0E3RH57_METMZ;A0A0E3RNL3_METMZ;A0A0F8P8C8_METMZ;A0A4P8R040_METMZ;M1Q7Q8_METMZ;A0A0E3WR36_METMZ;A0A0F8F3J3_METMZ;A0A660HQJ3_9EURY;A0A498GTU5_9EURY;A0A0E3H9F8_METTT;A0A0E3NEP0_METTE;A0A1I6YJM1_METTE;A0A0E3LKP1_METBA;A0A0E3Q868_9EURY;A0A0E3QHG3_9EURY;A0A0E3QSW4_METBA;A0A0E3R469_METBA;A0A0E3SMI1_METBA;A0A0G3CIY7_METBA;A0A1D2X0G7_9EURY;A0A2A2HR43_9EURY;Q…	19	13	72020.7	V-type ATP synthase subunit I OS=Methanosarcina mazei (strain ATCC BAA-159 / DSM 3647 / Goe1 / Go1 / JCM 11833 / OCM 88) OX=192952 GN=atpI PE=3 SV=2	2.67852	2.42789
MTRA_METMA;A0A0E3LV33_METMZ;A0A0E3PZ78_METMZ;A0A0E3RUA7_METMZ;A0A0F8MWV6_METMZ;A0A0E3RCF7_METMZ;A0A0E3RXY5_METMZ;A0A0F8JN19_METMZ;M1QJ31_METMZ;A0A498GVK4_9EURY;A0A832TU36_9EURY;A0A0E3QQE5_METBA;A0A0E3QSD5_METBA;A0A0E3R504_METBA;A0A0G3CBF8_METBA;A0A1D2WH64_9EURY;A0A660HTA0_9EURY;A0A832TZR8_9EURY;MTRA_METBF;A0A0E3WX96_METBA;A0A2A2HP13_9EURY;A0A0E3KZ73_METTT;A0A0E3NHZ7_METTE;A0A0E3SJD3_9EURY;A0A1I7A…	19	12	25537.3	Tetrahydromethanopterin S-methyltransferase subunit A OS=Methanosarcina mazei (strain ATCC BAA-159 / DSM 3647 / Goe1 / Go1 / JCM 11833 / OCM 88) OX=192952 GN=mtrA PE=3 SV=2	0.803983	1.90525
A0A099T2K7_METMT	19	12	133710	Uncharacterized protein OS=Methanococcoides methylutens OX=2226 GN=LI82_02455 PE=4 SV=1	0.425221	1.62861
A0A0F8H1R5_METMZ;A0A0F8R908_METMZ;A0A0E3LF63_METMZ;A0A0E3LS47_METMZ;A0A0E3REG4_METMZ;A0A0E3RNB2_METMZ;A0A0E3S1R0_METMZ;A0A0F8IKB5_METMZ;A0A0F8RPQ0_METMZ;M1P5A2_METMZ;Q8Q0R4_METMA;A0A4P8R625_METMZ;A0A832WJZ5_9EURY;A0A0E3NMH6_9EURY;A0A0E3NR73_9EURY;A0A0E3S538_9EURY;A0A0E3LJJ5_9EURY;A0A0E3Q4M4_9EURY;A0A0E3QWR5_METBA;A0A0E3R0B0_METBA;A0A0G3C5S9_METBA;A0A1D2WR69_9EURY;A0A2A2HNY9_9EURY;A0A660HUF1_9EURY…	19	11	58743.4	Thermosome subunit OS=Methanosarcina mazei OX=2209 GN=DU63_03250 PE=3 SV=1	0.954813	1.97992
A0A7L4Q7H2_9EURY;A0A1I4UT83_9EURY;A0A842Y4T6_9EURY;W9DZF6_METTI;A0A0P8AC65_9EURY;A0A2P5K613_9EURY;A0A315XGE3_9EURY;A0A6A2FV10_9EURY;A0A7G9YSA1_9EURY;A0A7J4NWJ8_9EURY;A0A822JIB9_9EURY;A0A849QWD4_9EURY;A0A165ZFJ9_9EURY;A0A166BP66_9EURY;A0A166EHV4_9EURY	19	8	46559.8	Elongation factor 1-alpha OS=Methanosarcinales archaeon OX=2250255 GN=tuf PE=3 SV=1	0.684569	1.83542
A0A0E3LSW0_METMZ;A0A0E3PZU4_METMZ;A0A0E3RHD5_METMZ;A0A0E3RQR4_METMZ;A0A0E3S003_METMZ;A0A0F8J2I8_METMZ;A0A0F8M3P7_METMZ;ACDE2_METMA;M1Q7G6_METMZ;A0A0E3QST7_METBA;A0A0E3R498_METBA;A0A0G3CGI4_METBA;A0A498GS09_9EURY;A0A0E3P7G5_9EURY;A0A0E3PH10_9EURY;A0A0E3PQB7_9EURY;A0A0E3L482_9EURY;A0A0E3NJN5_9EURY;A0A1M4MK71_9EURY;A0A7K3YJU0_9EURY;A0A8D4VHK4_9EURY;ACDE1_METTE	19	8	18427.4	Acetyl-CoA decarbonylase/synthase complex subunit epsilon OS=Methanosarcina mazei SarPi OX=1434115 GN=cdhB PE=3 SV=1	0.235153	1.37135
A0A0E3L2B0_9EURY;A0A0E3NPB5_9EURY;A0A0F8CH32_9EURY;A0A0F8CXA7_9EURY;A0A0F8CZ66_9EURY;A0A0F8EAS7_9EURY;A0A0F8QHK1_9EURY;A0A0F8S5S4_9EURY;ACDG1_METTE	19	7	51378.1	Acetyl-CoA decarbonylase/synthase complex subunit gamma OS=Methanosarcina sp. WWM596 OX=1434103 GN=cdhE PE=3 SV=1	0.367353	1.56508
A0A0E3LFW2_METMZ;A0A0E3PZ10_METMZ;A0A0E3RU22_METMZ;A0A0E3RVH7_METMZ;A0A0E3WR16_METMZ;A0A0F8DSY8_METMZ;A0A0F8EJ29_METMZ;A0A0F8KZK4_METMZ;A0A0F8MSF9_METMZ;A0A0F8QMG6_METMZ;A0A0F8SNE6_METMZ;A0A0F8TMA2_METMZ;A0A0F8UJK9_METMZ;A0A8D4VCD0_METMZ;M1PAL5_METMZ;A0A0E3RCX5_METMZ;A0A8D4VCR8_METMZ;A0A4P8QYW5_METMZ;A0A0E3LSR8_METMZ;A0A0E3LUR2_METMZ;A0A0F8CJA1_METMZ;A0A0F8EQU4_METMZ;A0A0F8EYL0_METMZ;A0A0F8FQV3_M…	19	5	41906.4	Methanophenazine hydrogenase small subunit OS=Methanosarcina mazei WWM610 OX=1434117 GN=MSMAW_2475 PE=3 SV=1	0.0766048	0.884256
A0A0E3H980_METTT;A0A0E3NGI8_METTE;A0A1I6ZJH9_METTE;A0A660HSI5_9EURY;A0A7K4A762_9EURY	19	3	59390.4	Heat shock protein 60 family chaperone GroEL OS=Methanosarcina thermophila (strain ATCC 43570 / DSM 1825 / OCM 12 / VKM B-1830 / TM-1) OX=523844 GN=MSTHT_1881 PE=3 SV=1	0.0385764	0.586321
A0A0E3LDX8_9EURY	19	3	52845.2	Acetyl-CoA decarbonylase/synthase complex subunit beta OS=Methanosarcina siciliae C2J OX=1434118 GN=cdhC PE=3 SV=1	0.0351558	0.545997
A0A0E3L991_9EURY;A0A0E3PGC0_9EURY;A0A0E3PQH2_9EURY;A0A660HQ41_9EURY;A0A847PNQ3_9EURY;A0A832P952_9EURY;A0A4E0PZI0_9EURY	19	1	34879.3	5_10-methylenetetrahydromethanopterin reductase OS=Methanosarcina siciliae T4/M OX=1434120 GN=mer PE=3 SV=1	0.75225	1.87636
A0A7J4PIU7_9EURY	19	1	89188.4	Acetyl-CoA decarbonylase/synthase complex subunit alpha OS=Methanosarcinaceae archaeon OX=1945595 GN=cdhA PE=3 SV=1	0.27585	1.44067
A0A0E3KRH8_METTE;A0A3G9CUG4_METTE;A0A660HRY1_9EURY;A0A7K4ASK3_9EURY	19	1	62531.5	Methyl-coenzyme M reductase subunit alpha OS=Methanosarcina thermophila CHTI-55 OX=1434121 GN=MSTHC_1645 PE=3 SV=1	0.229062	1.35995
A0A0E3LVC4_METMZ;A0A0E3L051_METTE;A0A0E3NAJ8_METTT;A0A0E3Q2X9_9EURY;A0A0E3QCT4_9EURY;A0A0E3WYY1_METBA;A0A1I7A7T8_METTE;A0A2A2HML2_9EURY;A0A498GNW0_9EURY;A0A660HPF6_9EURY;A0A832U6M2_9EURY;A0A847PUU4_9EURY	19	1	36300.1	Methylcobalamin:coenzyme M methyltransferase_ methanol-specific OS=Methanosarcina mazei LYC OX=1434114 GN=MSMAL_0233 PE=4 SV=1	0.0588479	0.769731
A0A2I0PCX3_9EURY	18	14	516172	TPR-REGION domain-containing protein OS=Methanomicrobiales archaeon HGW-Methanomicrobiales-3 OX=2013819 GN=CVV32_10545 PE=4 SV=1	9.53065	2.97912
A0A7L4Q6E4_9EURY;A0A7L4Q6M9_9EURY	18	12	43970.3	V-type ATP synthase beta chain (Fragment) OS=Methanosarcinales archaeon OX=2250255 GN=GKC09_10680 PE=3 SV=1	1.55515	2.19177
A0A0E3LV80_METMZ;A0A0E3PV35_METMZ;A0A0E3R4R5_METMZ;A0A0E3RG25_METMZ;A0A0E3RSI6_METMZ;A0A0F8KP73_METMZ;M1PWV2_METMZ;Q8PXB8_METMA;A0A832SA78_9EURY;A0A0E3WSH7_9EURY;A0A0F8UG30_9EURY;A0A832X180_9EURY;A0A0F8C8G6_9EURY;A0A0F8C9I8_9EURY;A0A0F8CKD8_9EURY;A0A0F8D9Z7_9EURY;A0A0F8DFV7_9EURY;A0A0F8QF30_9EURY;A0A1E7GFZ9_9EURY;A0A0E3L5L5_9EURY;A0A0E3NR16_9EURY;A0A0E3SEI6_METBA;A0A2A2HT48_9EURY;A0A7J4PKL0_9EURY…	18	12	31383.7	Inosine-5'-monophosphate dehydrogenase OS=Methanosarcina mazei LYC OX=1434114 GN=MSMAL_0013 PE=4 SV=1	0.704148	1.84766
A0A0E3PZQ3_METMZ;A0A0E3RBM1_METMZ;A0A0E3RMT1_METMZ;A0A0E3RQS0_METMZ;A0A0E3WRL1_METMZ;A0A0F8EEI8_METMZ;A0A0F8H1K5_METMZ;FTR_METMA;M1P8G4_METMZ;A0A0F8P5T2_9EURY;A0A0F8U7A4_9EURY;A0A0E3L027_9EURY;A0A0E3NN30_9EURY;A0A0E3WTC0_9EURY;A0A0F8CQF2_9EURY;A0A0F8DHZ6_9EURY;A0A0F8DS94_9EURY;A0A0F8FE82_9EURY;A0A832TSQ4_9EURY;A0A0E3SH68_9EURY;A0A832W8B9_9EURY;FTR_METAC;A0A0F8CD45_9EURY;A0A1E7GCS9_9EURY;A0A498GSV…	18	8	31819.3	Formylmethanofuran--tetrahydromethanopterin formyltransferase OS=Methanosarcina mazei WWM610 OX=1434117 GN=ftr PE=3 SV=1	1.28517	2.10896
A0A063ZEM4_9EURY;EF1A_METMJ;A0A7K3Y4S2_9EURY;A0A0H1R3H8_9EURY;A0A101GR90_9EURY;A0A1M4MJG1_9EURY;A0A2I0P5L5_9EURY;A0A7K3YF09_9EURY;A0A7K4C5R1_9EURY;A0A843KPT6_9EURY;A0A8D4VHQ1_9EURY;I7KZ02_METBM;A0A0Q1BPI9_9EURY;A0A7C1HNU3_9EURY;A0A7K3YBP3_9EURY;A0A0X3BKK1_9EURY;A0A1V5AP85_9EURY;A0A498GZC6_9EURY;A0A7T9CEH4_9EURY;A0A847V9T9_9EURY;L0HI97_METFS;A0A0Q1AMC0_9EURY;A0A7L4R372_9EURY;A0A7L4R4W7_9EURY;A0A84…	18	6	47148.4	Elongation factor 1-alpha OS=Methanoculleus sp. MH98A OX=1495314 GN=tuf PE=3 SV=1	0.288686	1.46043
A0A7L4QA83_9EURY	18	5	31478.6	Universal stress protein OS=Methanosarcinales archaeon OX=2250255 GN=GKC09_10365 PE=4 SV=1	0.365639	1.56305
A0A0E3L808_9EURY;A0A0E3LCK4_9EURY;A0A0E3PBI8_9EURY;A0A832SHM4_9EURY;EF1A_METAC	18	2	46407.8	Elongation factor 1-alpha OS=Methanosarcina siciliae T4/M OX=1434120 GN=tuf PE=3 SV=1	0.0928554	0.967807
A0A0E3SFZ8_9EURY;A0A0F8S6M4_9EURY	18	1	58010.5	Chaperonin GroEL OS=Methanosarcina horonobensis HB-1 = JCM 15518 OX=1434110 GN=groEL PE=3 SV=1	0.197805	1.29624
A0A1V4ZTG1_9EURY;A0A1V4ZUC6_9EURY;A0A315XGD5_9EURY;A0A832UK57_9EURY;A0A843HCF6_9EURY;L0L2S0_METHD	17	11	459209	Lipoprotein NlpI OS=Methanoregula sp. PtaU1.Bin051 OX=1811682 GN=A4E35_01729 PE=4 SV=1	2.46263	2.3914
A0A0E3LF36_METMZ;A0A0E3LTY1_METMZ;A0A0E3RAK3_METMZ;A0A0E3RN32_METMZ;A0A0E3RY06_METMZ;A0A0F8LQK2_METMZ;RS3A_METMA;M1P5J4_METMZ;A0A0E3S8L2_9EURY;A0A832TQ08_9EURY;A0A0E3L4U1_9EURY;A0A0E3NK06_9EURY;A0A0E3P4N8_9EURY;A0A0E3PDS0_9EURY;A0A0E3PP06_9EURY;A0A0E3Q787_9EURY;A0A0E3QFF8_9EURY;A0A0E3QP18_METBA;A0A0E3QVD5_METBA;A0A0E3R2Q4_METBA;A0A0E3WXI5_METBA;A0A0G3CCN4_METBA;A0A1D2WUQ0_9EURY;A0A1E7GA67_9EURY;A…	17	10	23005.7	30S ribosomal protein S3Ae OS=Methanosarcina mazei WWM610 OX=1434117 GN=rps3ae PE=3 SV=1	0.574832	1.75954
HDRD_METMA;A0A0E3RI49_METMZ;A0A0E3PCK4_9EURY;A0A832TNX8_9EURY;A0A0E3L7T4_9EURY;A0A0F8CGA7_9EURY;A0A0F8D3E0_9EURY;A0A0F8D9K7_9EURY;A0A0F8DGK8_9EURY;A0A0F8DPI0_9EURY;A0A0F8R002_9EURY;A0A0F8UNH3_9EURY;A0A7J4PJH9_9EURY;A0A832P769_9EURY;A0A0E3PJJ1_9EURY;A0A832WK09_9EURY;A0A062V4M4_9EURY;A0A0E3SKS8_METBA;A0A0P7ZK76_9EURY;A0A0P8C556_9EURY;A0A139CIB0_9EURY;A0A166D613_9EURY;A0A1B8X1D6_9EURY;A0A1I4SAK1_9EU…	17	5	46460.3	Dihydromethanophenazine:CoB--CoM heterodisulfide reductase subunit D OS=Methanosarcina mazei (strain ATCC BAA-159 / DSM 3647 / Goe1 / Go1 / JCM 11833 / OCM 88) OX=192952 GN=hdrD PE=1 SV=2	0.120421	1.0807
A0A0E3LTE7_METMZ;A0A0E3R8V4_METMZ;A0A0F8P4R8_METMZ;M1PWC9_METMZ;A0A0E3PUE4_METMZ;MTD_METMA;A0A0E3RKA4_METMZ;A0A0F8F0C3_METMZ;A0A0E3WQ66_METMZ;A0A0E3NUC0_9EURY;A0A2A2HWT9_9EURY;A0A7J4PKN5_9EURY;A0A842KK08_9EURY;F7XNL9_METZD;D7EB48_METEZ	17	4	30137.7	F420-dependent methylenetetrahydromethanopterin dehydrogenase OS=Methanosarcina mazei S-6 OX=213585 GN=mtd PE=3 SV=1	0.225171	1.35251
A0A0E3PVF7_METMZ;A0A0E3R9U7_METMZ;A0A0E3RM66_METMZ;A0A0E3RTU3_METMZ;A0A0F8ESM5_METMZ	17	4	18697.6	Acetyl-CoA decarbonylase/synthase complex subunit epsilon OS=Methanosarcina mazei WWM610 OX=1434117 GN=cdhB PE=3 SV=1	0.0210706	0.323676
A0A0E3WRM1_9EURY;A0A0E3SB94_9EURY;A0A0F8BX75_9EURY;A0A0F8E488_9EURY;A0A0F8E9Q7_9EURY;A0A0F8F339_9EURY;A0A0F8FB77_9EURY;A0A0F8R3M2_9EURY;A0A0F8SGJ6_9EURY;A0A524M469_9EURY;A0A832W9Z0_9EURY;A0A847PVG8_9EURY;Q8THC6_METAC;A0A0E3LKA4_9EURY;A0A0E3LKD5_METBA;A0A0E3LQT3_METBA;A0A0E3NCN6_METTT;A0A0E3NDJ8_METTE;A0A0E3NIC1_9EURY;A0A0E3NMR4_9EURY;A0A0E3P0N7_9EURY;A0A0E3P9K2_9EURY;A0A0E3PIE6_9EURY;A0A0E3Q7Q7_9…	17	3	28908.2	2-amino-3_7-dideoxy-D-threo-hept-6-ulosonate synthase OS=Methanosarcina lacustris Z-7289 OX=1434111 GN=aroA' PE=3 SV=1	0.117938	1.07165
A0A0E3QPL4_METBA;Q46BF5_METBF;A0A2A2HP62_9EURY;A0A0E3SI86_9EURY	17	2	64505.8	Methanophenazine hydrogenase large subunit OS=Methanosarcina barkeri str. Wiesmoor OX=1434109 GN=MSBRW_2890 PE=3 SV=1	0.622361	1.79404
A0A1E7GGS2_9EURY	17	2	58485.2	Thermosome subunit OS=Methanosarcina sp. Ant1 OX=1882735 GN=BGV40_00445 PE=3 SV=1	0.490306	1.69047
A0A0E3WTU9_9EURY	17	1	50884.4	Methanol:corrinoid methyltransferase OS=Methanosarcina horonobensis HB-1 = JCM 15518 OX=1434110 GN=MSHOH_0282 PE=4 SV=1	0.0870609	0.939823
