# Supplementary material for: An Initial Proteomic Analysis of Biogas-Related Metabolism of Euryarchaeota Consortia in Sediments from the Santiago River, México
Source: Microorganisms. 2023 Jun 23;11(7):1640. doi: 10.3390/microorganisms11071640 (PMC10384328; doi:10.3390/microorganisms11071640)
Supplement: Supplementary file 1 [file microorganisms-11-01640-s001.zip › Table S1.xlsx]

## Sheet: Hoja1
Table S1. The first 100 more abundant proteins in SRS
Accession	Peptide count	Unique peptides	Molecular Mass	Description	Mass (ng)
F6D7Q0_METPW	2	1	110849	Leucine--tRNA ligase OS=Methanobacterium paludis (strain DSM 25820 / JCM 18151 / SWAN1) OX=868131 GN=leuS PE=3 SV=1	11.067
A0A0U3E3W2_9EURY;A0A101DRR6_9EURY;A0A328PH60_9EURY;A0A3G9CZT1_9EURY;A0A7J3S9D0_9EURY;A0A832LQ53_9EURY;A0A842KRB4_9EURY;A0A842L6J0_9EURY;A0A842LFB3_9EURY;A0A842M7T0_9EURY;A0A842MBB1_9EURY	6	4	408826	Adhesin-like protein OS=Methanobrevibacter millerae OX=230361 GN=sm9_0922 PE=4 SV=1	11.0248
A0A7G9Z668_9EURY	3	1	112699	DNA-directed RNA polymerase subunit beta OS=Methanosarcinales archaeon ANME-1 ERB7 OX=2759913 GN=rpoB PE=3 SV=1	10.2523
A0A2I0PCX3_9EURY	18	14	516172	TPR-REGION domain-containing protein OS=Methanomicrobiales archaeon HGW-Methanomicrobiales-3 OX=2013819 GN=CVV32_10545 PE=4 SV=1	9.53065
A0A062VE78_9EURY	2	1	52319.9	FAD-dependent dehydrogenase OS=Candidatus Methanoperedens nitroreducens OX=1392998 GN=ANME2D_00553 PE=4 SV=1	9.12221
D7EBN7_METEZ	4	1	58882.1	Thermosome OS=Methanohalobium evestigatum (strain ATCC BAA-1072 / DSM 3721 / NBRC 107634 / OCM 161 / Z-7303) OX=644295 GN=Metev_2050 PE=3 SV=1	8.67323
A0A1V4TJT3_9EURY	4	1	46945.7	HD domain-containing protein OS=Methanobacterium sp. PtaB.Bin024 OX=1811674 GN=A4E25_00917 PE=4 SV=1	8.273
A0A843H6Y4_9EURY	6	4	165062	Ig-like domain repeat protein OS=Methanosphaera sp OX=2666342 GN=J6S29_00440 PE=3 SV=1	7.85888
A0A7J4IGM7_9EURY	2	1	102496	Histidine kinase OS=Methanoregulaceae archaeon OX=2485498 GN=HA263_00300 PE=4 SV=1	7.07574
A0A0E3KZC9_METTT;A0A0E3NEL1_METTE;A0A1I6YGS3_METTE	2	2	44689	ATP-grasp domain-containing protein OS=Methanosarcina thermophila (strain ATCC 43570 / DSM 1825 / OCM 12 / VKM B-1830 / TM-1) OX=523844 GN=MSTHT_2333 PE=4 SV=1	6.9687
CSG_METMA;A0A0E3LWL1_METMZ;A0A0E3RAF1_METMZ;A0A0E3RN59_METMZ;A0A0E3RW90_METMZ;A0A0E3Q0F4_METMZ;A0A0F8HD15_METMZ;A0A0F8IZ45_METMZ;A0A0F8LKW4_METMZ;A0A0F8RT29_METMZ;A0A8D4VD37_METMZ;M1QK97_METMZ;A0A0F8G5E3_METMZ;A0A0F8R7D2_METMZ;A0A0F8T241_METMZ;A0A0F8FC28_METMZ;A0A0F8JAC6_METMZ;A0A0F8NMN8_METMZ;A0A0F8CD04_METMZ;A0A0F8EVF5_METMZ;A0A0F8SQW0_METMZ;A0A0F8BPK4_METMZ;A0A0F8M8C4_METMZ;A0A0F8N0U2_METMZ;A0…	22	12	74054.1	Major S-layer protein OS=Methanosarcina mazei (strain ATCC BAA-159 / DSM 3647 / Goe1 / Go1 / JCM 11833 / OCM 88) OX=192952 GN=MM_1976 PE=1 SV=1	6.95331
A0A832YT22_9EURY	3	1	90667.3	Carbamoyltransferase OS=Methanothermococcus okinawensis OX=155863 GN=hypF PE=3 SV=1	6.82036
R9SKC7_9EURY;A0A328SAS7_9EURY;A0A7K4B2S9_9EURY;A0A843M287_9EURY;A0A8E7B042_9EURY;F6D611_METPW;Q2FRB3_METHJ	9	8	194054	Adhesin-like protein OS=Methanobrevibacter sp. AbM4 OX=224719 GN=Abm4_0651 PE=4 SV=1	5.63489
A0A1G5VQ24_9EURY;A0A089ZGY1_METFO;A0A0E3PEG1_9EURY;A0A0E3QGS0_METBA;A0A0E3QWJ1_METBA;A0A0E3R6U3_METBA;A0A0F8CLN1_METMZ;A0A0F8IM15_METMZ;A0A0G3CDU7_METBA;A0A0Q0VP29_9EURY;A0A1D2WA18_9EURY;A0A1D2WY23_9EURY;A0A1D3KZE7_9EURY;A0A2A2H927_METBR;A0A347APW9_9EURY;A0A662R2I8_9EURY;A0A7J3S8J0_9EURY;A0A7J9S4L0_METMI;A0A7K4B0Y2_9EURY;A0A7L4P567_9EURY;A0A822IYM8_9EURY;A0A832PE83_9EURY;A0A832SHP9_9EURY;A0A842KN…	13	11	501498	Amino acid adenylation domain-containing protein OS=Methanobrevibacter millerae OX=230361 GN=SAMN02910315_00763 PE=4 SV=1	5.5078
A0A662R4X4_9EURY	3	2	55329.7	tRNA uridine(34) 5-carboxymethylaminomethyl modification radical SAM/GNAT enzyme Elp3 (Fragment) OS=Methanosarcinales archaeon OX=2250255 GN=DRN76_05400 PE=4 SV=1	5.49387
A0A126QW58_9EURY	11	8	576927	Non-ribosomal peptide synthetase OS=methanogenic archaeon mixed culture ISO4-G1 OX=1452364 GN=AUP07_0971 PE=4 SV=1	5.42065
A0A0E3H957_METTT;A0A0E3KRF4_METTE;A0A1I6X2K6_METTE	6	1	65685.6	Formylmethanofuran dehydrogenase subunit A OS=Methanosarcina thermophila (strain ATCC 43570 / DSM 1825 / OCM 12 / VKM B-1830 / TM-1) OX=523844 GN=MSTHT_1766 PE=4 SV=1	5.28671
A0A3R7DNC8_9EURY	6	5	135170	Chromosome partition protein Smc OS=ANME-2 cluster archaeon OX=2056317 GN=smc PE=3 SV=1	5.23568
A0A2I0NTS0_9EURY	4	3	91532.8	Glycosyl hydrolase OS=Methanomicrobiales archaeon HGW-Methanomicrobiales-6 OX=2013822 GN=CVV35_00530 PE=4 SV=1	5.23189
A0A0G3C9Y3_METBA	3	2	114301	CRISPR-associated protein Csx11 family OS=Methanosarcina barkeri CM1 OX=796385 GN=MCM1_1770 PE=4 SV=1	5.22022
A7I7H9_METB6	12	8	453765	TPR repeat-containing protein OS=Methanoregula boonei (strain DSM 21154 / JCM 14090 / 6A8) OX=456442 GN=Mboo_1172 PE=4 SV=1	4.80102
A0A7K4B9B9_9EURY	7	5	218078	AAA family ATPase OS=Methanomicrobiales archaeon OX=2184052 GN=GXY48_06505 PE=4 SV=1	4.57945
A0A1V4UAT2_9EURY;A0A1V4UR34_9EURY;A0A1V5AQD8_9EURY	6	4	144378	DNA polymerase II large subunit OS=Methanoregulaceae archaeon PtaB.Bin056 OX=1811721 GN=polC PE=3 SV=1	4.52755
A0A2V2N706_9EURY;A0A843L710_9EURY	4	1	71664.1	K(+)-insensitive pyrophosphate-energized proton pump OS=Methanospirillum lacunae OX=668570 GN=hppA PE=3 SV=1	4.21707
A0A0N8W6B4_9EURY;A0A832TUF2_9EURY	7	4	91762.3	DNA gyrase subunit A OS=Methanolinea sp. SDB OX=1735327 GN=gyrA PE=3 SV=1	4.13564
A0A2H4U745_METSM;D2ZQE3_METSM;B9AE61_METSM;R7PWT5_9EURY;A5UL58_METS3;A0A076LDF9_9EURY;A0A076LHD5_9EURY;A0A099T2C5_METMT;A0A0N8W799_9EURY;A0A0P7ZG27_9EURY;A0A0Q1BVC2_9EURY;A0A0X3BQG7_9EURY;A0A101ITL7_9EURY;A0A166BE30_9EURY;A0A1G8Y355_9EURY;A0A1I0ANB2_9EURY;A0A1I4S5M3_9EURY;A0A1V4U7Z6_9EURY;A0A1V4UEF6_9EURY;A0A1V5A376_9EURY;A0A223ZF89_9EURY;A0A2A2HW71_9EURY;A0A2I0PFC8_9EURY;A0A2Z5PF12_METMI;A0A2Z5P…	19	13	295118	DNA helicase OS=Methanobrevibacter smithii OX=2173 GN=BK798_05630 PE=4 SV=1	4.10594
A0A166A5M2_9EURY	3	2	44940.5	S-adenosylmethionine synthase OS=Methanobrevibacter curvatus OX=49547 GN=mat PE=3 SV=1	4.01465
A0A0X3BPK3_9EURY;I7L0I6_METBM	4	1	54769.5	Acetyl-CoA carboxylase biotin carboxylase subunit OS=Methanoculleus bourgensis OX=83986 GN=accC PE=4 SV=1	3.99301
A0A8G2FW98_9ARCH;Q6L1S7_PICTO;A0A7J3TB00_9ARCH;A0A120MIK2_THEX5;A0A218ZTL1_9ARCH;A0A7U3GRX8_9ARCH;T0N8J7_9ARCH	9	5	103693	V-type ATP synthase alpha chain OS=Picrophilus oshimae DSM 9789 OX=1122961 GN=atpA PE=3 SV=1	3.897
A0A2R6DPC1_9EURY	6	5	58468.4	Thermosome subunit OS=Halobacteriales archaeon QH_6_64_20 OX=1919154 GN=BRC68_01570 PE=3 SV=1	3.88449
A0A3A5HD93_9EURY	4	4	55424.3	Archaeal glutamate synthase [NADPH] OS=Methanobacterium sp OX=2164 GN=CIT03_09130 PE=3 SV=1	3.73188
A0A7L4Q6P9_9EURY	41	36	74422.6	Acetate--CoA ligase OS=Methanosarcinales archaeon OX=2250255 GN=acs PE=4 SV=1	3.70763
A0A7K3ZIS3_9ARCH	7	4	63909.4	V-type ATP synthase alpha chain OS=Thermoplasmatales archaeon OX=2268204 GN=atpA PE=3 SV=1	3.69489
A0A0E3LEL4_METMZ;A0A0E3RFA9_METMZ;A0A0E3WMU9_METMZ;A0A0F8N7V9_METMZ;Q8PXZ2_METMA;F1SVM6_METAC;Q9C4R8_9EURY;A0A0E3LBS9_9EURY;A0A0E3P8P0_9EURY;A0A0E3PUE3_9EURY;A0A832S5T9_9EURY;A0A847PV70_9EURY;A0A0F8CGD4_9EURY;A0A7J4PFV4_9EURY;A0A0E3NUD6_9EURY;A0A849Q4M9_9EURY;A0A0F8CJU5_9EURY;A0A7L4R3P3_9EURY;A0A847PRQ6_9EURY	54	14	50987.5	Methanol:corrinoid methyltransferase OS=Methanosarcina mazei WWM610 OX=1434117 GN=MSMAW_0235 PE=4 SV=1	3.67416
A0A0E3LTN3_METMZ;A0A0E3Q0K1_METMZ;A0A0E3RHJ3_METMZ;A0A0E3RNR5_METMZ;A0A0E3RTU9_METMZ;A0A0E3RW54_METMZ;A0A0E3RZZ9_METMZ;A0A0F8BL33_METMZ;A0A0F8FVE9_METMZ;A0A0F8GDD0_METMZ;A0A0F8KD71_METMZ;A0A0F8KDD7_METMZ;A0A0F8KUU4_METMZ;A0A0F8TG80_METMZ;ACDG1_METMA;ACDG2_METMA;M1Q5A7_METMZ;A0A0E3R657_METMZ;A0A0E3RD43_METMZ;A0A0F8LVV5_METMZ;A0A0F8MUB0_METMZ;A0A0E3SIF8_9EURY;A0A0E3SBN0_9EURY;A0A0E3QJ81_METBA;Q46FD…	47	20	51644.6	Acetyl-CoA decarbonylase/synthase complex subunit gamma OS=Methanosarcina mazei S-6 OX=213585 GN=cdhE PE=3 SV=1	3.60093
A0A2H4VNY9_9EURY;A0A662RMW5_9EURY	5	3	139080	EAL domain-containing protein OS=Methanobacterium subterraneum OX=59277 GN=BK009_03425 PE=4 SV=1	3.419
A0A833EB15_9EURY;N6VQS8_9EURY	7	6	142986	Cobaltochelatase subunit CobN OS=Methanothermococcus okinawensis OX=155863 GN=cobN PE=3 SV=1	3.41341
VATB_METMA;A0A0E3LES5_METMZ;A0A0E3R937_METMZ;A0A0E3RH62_METMZ;A0A0E3RNL6_METMZ;A0A0E3RTP0_METMZ;A0A0F8RX73_METMZ;M1Q7Q3_METMZ;A0A0E3WXH1_METBA;A0A0E3PH78_9EURY;A0A0E3PT72_9EURY;A0A0E3SBE1_9EURY;A0A498GVB8_9EURY;A0A832S9E7_9EURY;VATB_METAC;A0A0E3KZB9_METTT;A0A0E3NCK1_METTE;A0A0E3P8L7_9EURY;A0A1I6YJB9_METTE;A0A832W314_9EURY;A0A0E3Q873_9EURY;A0A0E3QHG8_9EURY;A0A832L919_9EURY;A0A832TTZ4_9EURY;A0A847P…	26	11	50339.5	V-type ATP synthase beta chain OS=Methanosarcina mazei (strain ATCC BAA-159 / DSM 3647 / Goe1 / Go1 / JCM 11833 / OCM 88) OX=192952 GN=atpB PE=1 SV=2	3.25147
A0A7L4Q237_9EURY;A0A314ZWL0_9EURY	23	20	77078.1	S-layer protein OS=Methanosarcinales archaeon OX=2250255 GN=GKC09_02855 PE=4 SV=1	3.25099
D2ZP43_METSM	8	2	410980	Polymorphic outer membrane protein repeat (3 repeats) OS=Methanobrevibacter smithii DSM 2374 OX=521002 GN=METSMIF1_02601 PE=4 SV=1	3.18547
A0A0P8CIV0_9EURY;A0A6A2F4K1_9EURY;A0A822IMK0_9EURY;A0A822JAQ3_9EURY;A0A315XI52_9EURY	7	5	134072	Chromosome partition protein Smc OS=Candidatus Methanoperedens sp. BLZ1 OX=1719120 GN=smc1 PE=3 SV=1	3.18082
A0A328S9T0_9EURY	2	2	78195.4	Methionine--tRNA ligase OS=Methanosphaera sp. rholeuAM74 OX=1945579 GN=metG PE=3 SV=1	3.08699
A0A1F2P3G2_9EURY;A0A7C0X3D3_9EURY;A0A063ZHX0_9EURY;A0A0E3P1W0_9EURY;A0A0E3PAW6_9EURY;A0A0E3PJP8_9EURY;A0A0E3SHF5_9EURY;A0A0E3SRA9_METMT;A0A0F8DYX8_METMZ;A0A0H1R2D8_9EURY;A0A0X3BL78_9EURY;A0A126QTT0_9EURY;A0A1D2WIV0_9EURY;A0A1D2X3V9_9EURY;A0A1I4TM08_9EURY;A0A284VJC6_9EURY;A0A2I0NJE4_9EURY;A0A2I0P0A5_9EURY;A0A2Z4LAE4_9EURY;A0A328Q2U5_9EURY;A0A328SDT1_9EURY;A0A328SIG0_9EURY;A0A3R7AV86_9EURY;A0A483CX…	12	6	127775	DUF3883 domain-containing protein OS=Candidatus Syntrophoarchaeum butanivorans OX=1839936 GN=ENI32_03010 PE=4 SV=1	2.9991
A0A843HKF3_9EURY;A0A842KJ39_9EURY	13	7	466813	Phage tail tape measure protein OS=Methanobrevibacter sp OX=66852 GN=J6S67_07655 PE=4 SV=1	2.94403
A0A483CUJ8_9EURY	7	4	84406.8	PGF-CTERM sorting domain-containing protein OS=Methanofollis fontis OX=2052832 GN=CUJ86_00615 PE=4 SV=1	2.94219
A0A366MFK2_9EURY;A2STQ2_METLZ;A0A7K3YVJ4_9EURY;A0A843D301_9EURY;A0A843DDJ5_9EURY;A0A843DM75_9EURY;A0A076LF63_9EURY;A0A0U2TVA3_9EURY;A0A109UV77_9EURY;A0A126R0K8_METOL;A0A165Z3T9_9EURY;A0A165ZU15_9EURY;A0A1D2WDP7_9EURY;A0A1D2WV35_9EURY;A0A1F2P7D1_9EURY;A0A1G5V9P0_9EURY;A0A1V4TA89_9EURY;A0A223ZFG0_9EURY;A0A2A2H0P4_METBR;A0A2H4U7U8_METSM;A0A2I0D1K7_9EURY;A0A2I0P3Q0_9EURY;A0A2L1CCM6_METMI;A0A2U1S736_9…	8	7	83117.3	Phosphoenolpyruvate synthase OS=Methanocorpusculum sp. MCE OX=2006183 GN=ppsA PE=3 SV=1	2.92892
A9A9R6_METM6	5	5	137758	Chromosome partition protein Smc OS=Methanococcus maripaludis (strain C6 / ATCC BAA-1332) OX=444158 GN=smc PE=3 SV=1	2.85202
A0A0E3PZE0_METMZ;A0A0E3RCQ8_METMZ;A0A0E3RYF9_METMZ;A0A0F8NFJ0_METMZ;M1Q9C6_METMZ;Q8PX43_METMA;A0A0E3RL41_METMZ;A0A0E3RUP8_METMZ;A0A0E3WVR9_9EURY;A0A139CQ93_9EURY;A0A849PSA9_9EURY;A0A0N8W8W1_9EURY;A0A0P7ZFM4_9EURY;A0A1D2W9I9_9EURY;A0A1D2X4U4_9EURY;A0A1F2P4N2_9EURY;A0A1F2PCQ1_9EURY;A0A2A2HCV7_9EURY;A0A2A2HJU7_9EURY;A0A2I0NH32_9EURY;A0A2Z4L953_9EURY;A0A315XDL2_9EURY;A0A328Q2N5_9EURY;A0A328RXA4_9EURY…	34	7	58994	Heat shock protein 60 family chaperone GroEL OS=Methanosarcina mazei WWM610 OX=1434117 GN=MSMAW_3142 PE=3 SV=1	2.76148
VATI_METMA;A0A0E3PV59_METMZ;A0A0E3R934_METMZ;A0A0E3RH57_METMZ;A0A0E3RNL3_METMZ;A0A0F8P8C8_METMZ;A0A4P8R040_METMZ;M1Q7Q8_METMZ;A0A0E3WR36_METMZ;A0A0F8F3J3_METMZ;A0A660HQJ3_9EURY;A0A498GTU5_9EURY;A0A0E3H9F8_METTT;A0A0E3NEP0_METTE;A0A1I6YJM1_METTE;A0A0E3LKP1_METBA;A0A0E3Q868_9EURY;A0A0E3QHG3_9EURY;A0A0E3QSW4_METBA;A0A0E3R469_METBA;A0A0E3SMI1_METBA;A0A0G3CIY7_METBA;A0A1D2X0G7_9EURY;A0A2A2HR43_9EURY;Q…	19	13	72020.7	V-type ATP synthase subunit I OS=Methanosarcina mazei (strain ATCC BAA-159 / DSM 3647 / Goe1 / Go1 / JCM 11833 / OCM 88) OX=192952 GN=atpI PE=3 SV=2	2.67852
A0A0E3LS28_METMZ;A0A0E3PWJ3_METMZ;A0A0E3RIJ7_METMZ;A0A0E3RPJ4_METMZ;A0A0E3S1F3_METMZ;A0A0F8I489_METMZ;A0A0F8JU14_METMZ;A0A0F8KDB8_METMZ;A0A0F8KDY6_METMZ;A0A0F8MBY8_METMZ;A0A0F8NF04_METMZ;Q8Q0F8_METMA;A0A0F8F2Z6_METMZ;A0A0F8J621_METMZ;A0A0F8ST86_METMZ;A0A8D5AAI9_METMZ	11	9	196311	Uncharacterized protein OS=Methanosarcina mazei SarPi OX=1434115 GN=MSMAP_1061 PE=4 SV=1	2.67273
A0A2R6HQT5_9EURY;A0A2R6LRG5_9EURY	3	2	48988	Branched-chain amino acid ABC transporter substrate-binding protein OS=Halobacteriales archaeon QS_1_68_44 OX=1919170 GN=BRC84_04400 PE=4 SV=1	2.54836
A0A0X3BJ64_9EURY;I7LLR1_METBM	11	5	203714	DEAD/DEAH box helicase domain protein OS=Methanoculleus bourgensis OX=83986 GN=MMAB1_0839 PE=4 SV=1	2.5366
A0A662RUQ3_9EURY	4	3	83050.9	ATP-dependent DNA helicase Hel308 OS=Methanosarcinales archaeon OX=2250255 GN=hel308 PE=3 SV=1	2.49289
A0A1V4ZTG1_9EURY;A0A1V4ZUC6_9EURY;A0A315XGD5_9EURY;A0A832UK57_9EURY;A0A843HCF6_9EURY;L0L2S0_METHD	17	11	459209	Lipoprotein NlpI OS=Methanoregula sp. PtaU1.Bin051 OX=1811682 GN=A4E35_01729 PE=4 SV=1	2.46263
A0A0P8A9T5_9EURY;A0A6A2FPC1_9EURY	5	3	121772	Isoleucine--tRNA ligase OS=Candidatus Methanoperedens sp. BLZ1 OX=1719120 GN=ileS PE=3 SV=1	2.44869
A0A2I0PCK9_9EURY;A0A832UEW3_9EURY;A0A1V4U429_9EURY;A0A1V4U9Q4_9EURY;A0A1V4UC03_9EURY;A0A1V4UMR4_9EURY;A0A1V4ZXB4_9EURY;A0A1V5A8R4_9EURY;A0A1V5ACD0_9EURY;A0A2I0CYL1_9EURY;A0A2I0D127_9EURY;A0A3N5MK75_9EURY;A0A7K3Z037_9EURY;A0A7K4CBW2_9EURY;A0A832T6I9_9EURY;A0A832TKQ3_9EURY	9	7	207387	Uncharacterized protein OS=Methanomicrobiales archaeon HGW-Methanomicrobiales-3 OX=2013819 GN=CVV32_10990 PE=4 SV=1	2.42754
A0A101DQ77_9EURY;A0A842KRA9_9EURY	3	1	66114.5	Chaperone protein DnaK OS=Methanobacteriaceae archaeon 41_258 OX=1635284 GN=dnaK PE=3 SV=1	2.40391
A0A0E3P400_9EURY;A0A0E3PDE2_9EURY;A0A0E3PLB3_9EURY	5	3	109164	Sensory transduction histidine kinase OS=Methanosarcina siciliae T4/M OX=1434120 GN=MSSIT_1535 PE=4 SV=1	2.38332
A0A0E3REE4_METMZ;Q8PZM5_METMA;A0A0E3RP43_METMZ;A0A0F8EFM4_METMZ;A0A0F8GTI2_METMZ;A0A0E3S7U2_9EURY;A0A0E3Q470_9EURY;A0A498GXD3_9EURY;A0A832P8X3_9EURY;A0A832TR71_9EURY	22	5	94746.7	S-layer family duplication domain protein OS=Methanosarcina mazei S-6 OX=213585 GN=MSMAS_0837 PE=4 SV=1	2.37488
A5UMG5_METS3	9	4	491110	Adhesin-like protein OS=Methanobrevibacter smithii (strain ATCC 35061 / DSM 861 / OCM 144 / PS) OX=420247 GN=Msm_1188 PE=4 SV=1	2.35966
SYA_META3	5	2	103634	Alanine--tRNA ligase OS=Methanococcus aeolicus (strain ATCC BAA-1280 / DSM 17508 / OCM 812 / Nankai-3) OX=419665 GN=alaS PE=3 SV=1	2.28777
A0A843M4D5_9EURY	3	1	130246	Chromosome partition protein Smc OS=Methanospirillum sp OX=45200 GN=smc PE=3 SV=1	2.23649
A0A424Z412_9EURY	5	3	48304.7	Uncharacterized protein (Fragment) OS=Methanosalsum natronophilum OX=768733 GN=D5R95_01290 PE=4 SV=1	2.2344
A0A0E3KU03_9EURY;A0A0E3NPS9_9EURY;A0A0E3P4K9_9EURY;A0A0E3PET9_9EURY;A0A0E3PNJ9_9EURY;A0A0E3S5E1_9EURY;A0A0F8C7S9_9EURY;A0A0F8D242_9EURY;A0A0F8D3X7_9EURY;A0A0F8FF29_9EURY;A0A0F8FMH4_9EURY;A0A0F8QRD5_9EURY;A0A0F8S6U5_9EURY;A0A524M5X0_9EURY;A0A7K4ARK5_9EURY;A0A832L5T8_9EURY;A0A832W7F3_9EURY;A0A847PWH3_9EURY;IF2P_METAC;A0A0E3LFP7_METMZ;A0A0E3NDZ0_METTT;A0A0E3NGX6_METTE;A0A0E3R9S0_METMZ;A0A0E3RGP9_MET…	3	2	65049	Probable translation initiation factor IF-2 OS=Methanosarcina sp. WWM596 OX=1434103 GN=infB PE=3 SV=1	2.17236
A0A497IV56_9EURY	5	3	65374.7	V-type ATP synthase alpha chain OS=Methanosarcinales archaeon OX=2250255 GN=atpA PE=3 SV=1	2.12208
U6EDD6_9EURY	2	2	93524.9	Uncharacterized protein OS=Methanobacterium sp. MB1 OX=1379702 GN=MBMB1_0705 PE=4 SV=1	2.1142
A0A0E3LVK1_METMZ;A0A0E3PVE0_METMZ;A0A0E3R6Q0_METMZ;A0A0F8Q608_METMZ;A0A0F8LAR1_METMZ;A0A0F8LKF9_METMZ;A0A832SG89_9EURY;A0A7J9TH86_9EURY;A0A7J9TU20_9EURY;A0A849R1L2_9EURY;A0A0E3S3U5_9EURY;A0A0P7ZFL9_9EURY;A0A1D3L0P0_9EURY;A0A219AKU6_9EURY;A0A284VMG8_9EURY;A0A3G9D1Y2_9EURY;A0A401HNW1_9EURY;A0A401HPY8_9EURY;A0A6A2G0Z5_9EURY;A0A6A8AQF9_9EURY;A0A7J4FTG1_9EURY;A0A7J9P5D6_METMI;A0A7K4A8T9_9EURY;A0A7L4PD…	38	3	89508.9	Acetyl-CoA decarbonylase/synthase complex subunit alpha OS=Methanosarcina mazei LYC OX=1434114 GN=cdhA PE=3 SV=1	2.11139
A0A832ZE63_9EURY;A0A833E671_9EURY	2	2	92292.6	DNA polymerase OS=Methanothermococcus okinawensis OX=155863 GN=EYH15_05455 PE=3 SV=1	2.10019
A0A2I0PHN2_9EURY	3	2	79308.9	Uncharacterized protein OS=Methanomicrobiales archaeon HGW-Methanomicrobiales-3 OX=2013819 GN=CVV32_00575 PE=4 SV=1	2.09537
A0A328RYJ2_9EURY;A0A076LCJ7_9EURY;A0A099T2H1_METMT;A0A0E3LPB1_METBA;A0A0E3SP53_METBA;A0A0E3STU3_METMT;A0A0E3X1A4_METMT;A0A0G3CEK1_METBA;A0A101H209_9EURY;A0A101IYU9_9EURY;A0A126R0H0_METOL;A0A139CNL1_9EURY;A0A139CY79_9EURY;A0A166B3S0_9EURY;A0A1B8X2M4_9EURY;A0A1D2UWP9_9EURY;A0A1D2WQI0_9EURY;A0A1I0AQM1_9EURY;A0A1I4KHE4_METOL;A0A1L3Q282_9EURY;A0A1L9C328_9EURY;A0A1V4YTM7_9EURY;A0A285G904_9EURY;A0A2A2HQ…	15	10	358501	Big-1 domain-containing protein OS=Methanosphaera sp. rholeuAM74 OX=1945579 GN=BZ136_07670 PE=3 SV=1	2.06927
A0A328S2L0_9EURY	4	2	34030.3	Pyruvate kinase (Fragment) OS=Methanosphaera sp. rholeuAM6 OX=1945580 GN=BZ135_01360 PE=3 SV=1	2.0392
A0A0E3Q034_METMZ;A0A0E3RES2_METMZ;A0A0E3RT45_METMZ;A0A0E3RV04_METMZ;A0A0F8GW42_METMZ;A0A0F8N1G4_METMZ;M1P6S5_METMZ;A0A0F8J7D1_METMZ;A0A0F8PES9_METMZ	38	1	90160.9	Acetyl-CoA decarbonylase/synthase complex subunit alpha OS=Methanosarcina mazei WWM610 OX=1434117 GN=cdhA PE=3 SV=1	2.02221
A0A7L4Q894_9EURY;A0A101H1U6_9EURY;A0A101H3I3_9EURY;A0A101IWD3_9EURY;A0A1F2PB02_9EURY;A0A3R7X4K1_9EURY;A0A3R7XEK8_9EURY;A0A564QDB5_9EURY;A0A662RZ12_9EURY;A0A832X5Y7_9EURY;A0A8J7W5L4_9EURY;H1YZE8_9EURY;NUOCD_BACTN	38	34	63707.2	V-type ATP synthase alpha chain OS=Methanosarcinales archaeon OX=2250255 GN=atpA PE=3 SV=1	2.0127
A0A2V2N2N9_9EURY	2	1	46717.3	Phosphoribosylamine--glycine ligase OS=Methanospirillum lacunae OX=668570 GN=purD PE=3 SV=1	1.98031
A0A7K4HPA2_9EURY;J0S245_9EURY	13	6	85135	DUF3821 domain-containing protein OS=Methanofollis tationis OX=81417 GN=HWN36_04880 PE=4 SV=1	1.94542
A0A843D3P1_9EURY	7	7	58261.9	UPF0288 protein J5788_01340 OS=Methanomicrobium sp OX=2052684 GN=J5788_01340 PE=3 SV=1	1.94145
A0A0E3S148_9EURY	5	5	233131	Uncharacterized protein OS=Methanosarcina lacustris Z-7289 OX=1434111 GN=MSLAZ_1163 PE=4 SV=1	1.93078
A0A6B9TK90_9EURY;A0A842LQ39_9EURY	3	1	128838	DUF3883 domain-containing protein OS=Methanothermobacter sp. THM-2 OX=2606912 GN=FZP68_04840 PE=4 SV=1	1.91948
H1YXT6_9EURY	6	5	148027	Methyl-accepting chemotaxis sensory transducer with Pas/Pac sensor OS=Methanoplanus limicola DSM 2279 OX=937775 GN=Metlim_1834 PE=3 SV=1	1.91583
A0A7C6FUM7_9EURY	3	3	35128.8	Malate dehydrogenase OS=Methanobacterium sp OX=2164 GN=GXZ72_07990 PE=3 SV=1	1.8886
F2KMW5_ARCVS	9	9	58844.2	Thermosome OS=Archaeoglobus veneficus (strain DSM 11195 / SNP6) OX=693661 GN=Arcve_1234 PE=3 SV=1	1.88621
A0A1I4PF04_9EURY	3	1	115215	PAS domain S-box-containing protein OS=Methanolobus profundi OX=487685 GN=SAMN04488696_0612 PE=4 SV=1	1.86959
A0A0E3PXA1_METMZ;A0A0E3S285_METMZ;A0A0F8G0B9_METMZ;A0A0F8HSW8_METMZ;A0A0F8N6I9_METMZ;A0A0F8NJC6_METMZ;M1QE91_METMZ	2	1	59889.2	Hydroxylamine reductase OS=Methanosarcina mazei WWM610 OX=1434117 GN=hcp PE=3 SV=1	1.84028
A0A139CZE4_9EURY;A0A1B8X1T2_9EURY;A0A498H9U6_9EURY	4	1	90028.3	Acetyl-CoA decarbonylase/synthase complex subunit alpha OS=Methanohalophilus sp. T328-1 OX=1794907 GN=cdhA PE=3 SV=1	1.80657
A0A0E3L651_9EURY	8	7	243984	Sensory transduction histidine kinase OS=Methanosarcina sp. MTP4 OX=1434100 GN=MSMTP_0942 PE=4 SV=1	1.80593
A0A063ZFI4_9EURY	5	3	122448	PBS lyase OS=Methanoculleus sp. MH98A OX=1495314 GN=EI28_01275 PE=4 SV=1	1.80488
A0A2I0PP21_9EURY	8	4	130395	Uncharacterized protein OS=Methanomicrobiales archaeon HGW-Methanomicrobiales-1 OX=2013817 GN=CVV30_11875 PE=4 SV=1	1.80077
A0A3G9D1X6_9EURY;A0A832PBR6_9EURY	6	5	58900.9	ATPase OS=Methanothermobacter sp. MT-2 OX=1898379 GN=METMT2_1534 PE=4 SV=1	1.79857
A0A2Z4L7T1_9EURY	7	4	257847	Glycos_transf_1 domain-containing protein OS=Methanosphaera sp. BMS OX=1789762 GN=AW729_03680 PE=4 SV=1	1.79666
A0A8A3S827_9EURY	4	4	193733	PGF-CTERM sorting domain-containing protein OS=Methanofollis aquaemaris OX=126734 GN=RJ40_11145 PE=4 SV=1	1.78704
A0A0E3PZL6_METMZ;A0A0E3RUR1_METMZ;A0A0F8PR20_METMZ;A0A0F8Q5D3_METMZ;A0A0F8S2S4_METMZ;Q8PX58_METMA;A0A0E3RFX9_METMZ	16	1	126250	S-layer family duplication domain protein OS=Methanosarcina mazei WWM610 OX=1434117 GN=MSMAW_3229 PE=4 SV=1	1.77429
A0A7G9Z2E0_9EURY;A0A662RSA4_9EURY	3	1	79504.7	Minichromosome maintenance protein MCM OS=Methanosarcinales archaeon ANME-1 ERB7 OX=2759913 GN=MCM PE=3 SV=1	1.77278
VATA_METMA;A0A0F8P8C6_METMZ;A0A0F8PH53_METMZ;A0A0E3PV76_METMZ;A0A0E3R5R7_METMZ;A0A0E3RHT6_METMZ;A0A0E3RM19_METMZ;A0A0E3WQ13_METMZ;M1QGT0_METMZ;A0A660HQH6_9EURY;A0A0E3SMH9_METBA;A0A0E3S8V9_9EURY;A0A832SKJ6_9EURY;VATA_METAC;A0A0E3NL16_9EURY;A0A0E3NS11_9EURY;A0A0F8CEG3_9EURY;A0A0F8D7E4_9EURY;A0A0F8E8D8_9EURY;A0A0F8FCD1_9EURY;A0A0F8FXH7_9EURY;A0A0F8SQH8_9EURY;A0A2A2HR67_9EURY;A0A832LGN6_9EURY;A0A832T…	49	15	64168.7	V-type ATP synthase alpha chain OS=Methanosarcina mazei (strain ATCC BAA-159 / DSM 3647 / Goe1 / Go1 / JCM 11833 / OCM 88) OX=192952 GN=atpA PE=1 SV=2	1.77028
A0A368PE73_9EURY;A0A849PL18_9EURY	9	6	128590	Uncharacterized protein OS=ANME-2 cluster archaeon OX=2056317 GN=C5617_02455 PE=4 SV=1	1.76361
A0A0U3E3F0_9EURY;A0A843H2W6_9EURY	8	7	275604	Non-ribosomal peptide synthetase OS=Methanobrevibacter millerae OX=230361 GN=sm9_0760 PE=4 SV=1	1.736
A0A219AJU8_9EURY	2	2	76320.8	Archaeal Rqc2 homolog aRqcH OS=Methanobrevibacter sp. 87.7 OX=387957 GN=rqcH PE=3 SV=1	1.73527
A0A843H854_9EURY;A0A0E3LHT9_9EURY;A0A0E3LJU1_9EURY;A0A7J9SVL4_9EURY;A0A7J9SZU3_9EURY;A0A7J9T7K1_9EURY;A0A7J9TRV8_9EURY;A0A7L4Q1E4_9EURY;A0A7L4QTF2_9EURY;A0A822IG29_9EURY;A0A822J434_9EURY;A0A832T589_9EURY;Q8TWF4_METKA	9	6	226275	Tape measure protein OS=Methanobrevibacter sp OX=66852 GN=J6S85_19640 PE=4 SV=1	1.72113
A0A832L7M4_9EURY;D7E8Y1_METEZ	16	1	45673.9	Methyl-coenzyme M reductase subunit beta OS=Methanosarcina sp OX=2213 GN=mcrB PE=3 SV=1	1.71202
A0A843H1U2_9EURY	7	5	99168.1	Uncharacterized protein OS=Methanobrevibacter sp OX=66852 GN=J6S85_12275 PE=4 SV=1	1.70158
