# Supplementary material for: An Initial Proteomic Analysis of Biogas-Related Metabolism of Euryarchaeota Consortia in Sediments from the Santiago River, México
Source: Microorganisms. 2023 Jun 23;11(7):1640. doi: 10.3390/microorganisms11071640 (PMC10384328; doi:10.3390/microorganisms11071640)
Supplement: Supplementary file 1 [file microorganisms-11-01640-s001.zip › Table S8.xlsx]

## Sheet: AOM_SRS
			Table S8. Proteins detected of ANME species
Accession	Peptide count	Unique peptides	Molecular Mass	Description	Mass (ng)	Especie
A0A3R7DNC8_9EURY	6	5	135170	Chromosome partition protein Smc OS=ANME-2 cluster archaeon OX=2056317 GN=smc PE=3 SV=1	5.23568	ANME-2 cluster archaeon
A0A368PE73_9EURY;A0A849PL18_9EURY	9	6	128590	Uncharacterized protein OS=ANME-2 cluster archaeon OX=2056317 GN=C5617_02455 PE=4 SV=1	1.76361	ANME-2 cluster archaeon
A0A524QB72_9EURY	6	2	72040.7	TIGR03986 family CRISPR-associated RAMP protein OS=ANME-2 cluster archaeon OX=2056317 GN=E4G94_01315 PE=4 SV=1	1.45026	ANME-2 cluster archaeon
A0A3R7ECM0_9EURY	2	2	45356.8	5_10-methylenetetrahydromethanopterin reductase OS=ANME-2 cluster archaeon OX=2056317 GN=mer PE=3 SV=1	1.08906	ANME-2 cluster archaeon
A0A7J9T7T1_9EURY	3	1	49824.3	Aspartate--tRNA(Asp/Asn) ligase OS=ANME-2 cluster archaeon OX=2056317 GN=aspS PE=3 SV=1	0.870953	ANME-2 cluster archaeon
A0A7J9SY87_9EURY;A0A7J9TNV2_9EURY	7	5	121351	NERD domain-containing protein OS=ANME-2 cluster archaeon OX=2056317 GN=HF976_01605 PE=4 SV=1	0.600824	ANME-2 cluster archaeon
A0A419JHV6_9EURY	4	3	51712.6	Acetyl-CoA decarbonylase/synthase complex subunit gamma OS=ANME-2 cluster archaeon OX=2056317 GN=cdhE PE=3 SV=1	0.491432	ANME-2 cluster archaeon
A0A3R7EIM3_9EURY;A0A662R7Z9_9EURY	3	3	53817.8	Putative (R)-citramalate synthase CimA OS=ANME-2 cluster archaeon OX=2056317 GN=cimA PE=3 SV=1	0.479447	ANME-2 cluster archaeon
A0A524QBU3_9EURY	9	4	130619	AAA_27 domain-containing protein (Fragment) OS=ANME-2 cluster archaeon OX=2056317 GN=E4G94_00860 PE=4 SV=1	0.395798	ANME-2 cluster archaeon
A0A7J9TXK1_9EURY	3	3	50850	F0F1 ATP synthase subunit beta OS=ANME-2 cluster archaeon OX=2056317 GN=atpD PE=3 SV=1	0.390491	ANME-2 cluster archaeon
A0A2V3JIA7_9EURY	5	4	75942.4	Uncharacterized protein OS=ANME-2 cluster archaeon OX=2056317 GN=C4B59_11485 PE=4 SV=1	0.376764	ANME-2 cluster archaeon
A0A7J9TEB0_9EURY	6	3	219765	DEAD/DEAH box helicase OS=ANME-2 cluster archaeon OX=2056317 GN=HF975_05675 PE=4 SV=1	0.374184	ANME-2 cluster archaeon
A0A7J9T416_9EURY	3	1	41171	Exosome complex component Rrp41 OS=ANME-2 cluster archaeon OX=2056317 GN=rrp41 PE=3 SV=1	0.344781	ANME-2 cluster archaeon
A0A2V3JRL1_9EURY	2	1	66399.2	V-type ATP synthase alpha chain OS=ANME-2 cluster archaeon OX=2056317 GN=atpA PE=3 SV=1	0.328715	ANME-2 cluster archaeon
A0A2V3JPG3_9EURY	5	5	24927.2	Acylphosphatase OS=ANME-2 cluster archaeon OX=2056317 GN=C4B59_00190 PE=3 SV=1	0.317566	ANME-2 cluster archaeon
A0A368P921_9EURY	2	2	46132.5	Phosphohydrolase OS=ANME-2 cluster archaeon OX=2056317 GN=C5617_07345 PE=4 SV=1	0.309302	ANME-2 cluster archaeon
A0A368PC77_9EURY;A0A849PIG7_9EURY	2	2	63207.6	Uncharacterized protein (Fragment) OS=ANME-2 cluster archaeon OX=2056317 GN=C5617_02450 PE=4 SV=1	0.308989	ANME-2 cluster archaeon
A0A3R7A5H0_9EURY;A0A7G9Y939_9EURY;A0A7G9YA83_9EURY;A0A7G9YGR3_9EURY;A0A7G9YPE4_9EURY;A0A7G9YRA2_9EURY;A0A7J4FW14_9EURY	4	4	53299.8	Transcriptional regulator OS=ANME-2 cluster archaeon OX=2056317 GN=CW696_05755 PE=4 SV=1	0.292496	ANME-2 cluster archaeon
A0A368P9Y9_9EURY;A0A662REQ8_9EURY	3	3	48186.3	AAA domain-containing protein OS=ANME-2 cluster archaeon OX=2056317 GN=C5617_05725 PE=4 SV=1	0.290027	ANME-2 cluster archaeon
A0A2V3JI31_9EURY	4	4	54202.4	ATP-binding protein OS=ANME-2 cluster archaeon OX=2056317 GN=C4B59_12390 PE=4 SV=1	0.270125	ANME-2 cluster archaeon
A0A368PCU6_9EURY	3	2	102739	Alanine--tRNA ligase OS=ANME-2 cluster archaeon OX=2056317 GN=alaS PE=3 SV=1	0.238638	ANME-2 cluster archaeon
A0A368PDP7_9EURY;A0A849PK81_9EURY;A0A7H1KNX5_9EURY;A0A848DB86_9EURY;A0A8B3S2I7_9EURY;A0A520JWN9_9EURY;A0A7J4FVF3_9EURY	11	1	86256.4	Acetyl-CoA decarbonylase/synthase complex subunit alpha OS=ANME-2 cluster archaeon OX=2056317 GN=cdhA PE=3 SV=1	0.225004	ANME-2 cluster archaeon
A0A7J9SZJ7_9EURY	3	1	92355.1	PAS domain S-box protein OS=ANME-2 cluster archaeon OX=2056317 GN=HF974_12245 PE=4 SV=1	0.222851	ANME-2 cluster archaeon
A0A368PCY1_9EURY;A0A7G9YAG1_9EURY;A0A7G9YAV9_9EURY;A0A843HJC9_9EURY	4	1	61679.8	IS1634 family transposase OS=ANME-2 cluster archaeon OX=2056317 GN=C5617_08690 PE=4 SV=1	0.221149	ANME-2 cluster archaeon
A0A524QC37_9EURY	3	1	107162	SIR2_2 domain-containing protein OS=ANME-2 cluster archaeon OX=2056317 GN=E4G94_00660 PE=4 SV=1	0.220341	ANME-2 cluster archaeon
A0A524PW56_9EURY	3	3	18669	Uncharacterized protein OS=ANME-2 cluster archaeon OX=2056317 GN=E4G94_10375 PE=4 SV=1	0.214575	ANME-2 cluster archaeon
A0A2V3JFY0_9EURY;A0A662RIE6_9EURY	2	1	48291.4	Signal recognition particle 54 kDa protein OS=ANME-2 cluster archaeon OX=2056317 GN=srp54 PE=3 SV=1	0.202218	ANME-2 cluster archaeon
A0A3R7EK18_9EURY	4	3	44545	AAA family ATPase OS=ANME-2 cluster archaeon OX=2056317 GN=CW696_00515 PE=3 SV=1	0.199826	ANME-2 cluster archaeon
A0A524PY35_9EURY	2	1	87233.1	Site-specific DNA-methyltransferase (adenine-specific) (Fragment) OS=ANME-2 cluster archaeon OX=2056317 GN=pglX PE=4 SV=1	0.183051	ANME-2 cluster archaeon
A0A524Q556_9EURY	3	2	42339	Glutamyl-tRNA(Gln) amidotransferase subunit D (Fragment) OS=ANME-2 cluster archaeon OX=2056317 GN=gatD PE=3 SV=1	0.176257	ANME-2 cluster archaeon
A0A7J9SQJ3_9EURY;A0A7J9TBW7_9EURY;A0A062V8L6_9EURY;A0A062VAJ6_9EURY;A0A0E3LL66_METBA;A0A0E3LNN5_METBA;A0A0E3NA52_METTT;A0A0E3NF78_METTE;A0A0E3P272_9EURY;A0A0E3R0P3_METBA;A0A0E3SMH8_METBA;A0A0G3C9Q4_METBA;A0A126R1W0_METOL;A0A165ZZX8_9EURY;A0A1D2WZK2_9EURY;A0A1D2X226_9EURY;A0A1I6YZH5_METTE;A0A1V4YTH3_9EURY;A0A2I0NGA2_9EURY;A0A2I0NHJ1_9EURY;A0A315XDA8_9EURY;A0A524Q372_9EURY;A0A660HNU8_9EURY;A0A662RD…	7	2	97645.9	ATP-dependent chaperone ClpB OS=ANME-2 cluster archaeon OX=2056317 GN=clpB PE=3 SV=1	0.1726	ANME-2 cluster archaeon
A0A2V3JM76_9EURY	7	4	45290	Uncharacterized protein OS=ANME-2 cluster archaeon OX=2056317 GN=C4B59_04325 PE=4 SV=1	0.172195	ANME-2 cluster archaeon
A0A2V3JM74_9EURY;A0A7H1KNI1_9EURY	3	1	43449	Ion-translocating oxidoreductase complex subunit C OS=ANME-2 cluster archaeon OX=2056317 GN=rnfC PE=3 SV=1	0.171684	ANME-2 cluster archaeon
A0A368PFE5_9EURY;A0A7G9YRB5_9EURY;A0A849PHJ9_9EURY;A0A849PMQ9_9EURY	2	1	35132.9	Methenyltetrahydromethanopterin cyclohydrolase OS=ANME-2 cluster archaeon OX=2056317 GN=mch PE=3 SV=1	0.170835	ANME-2 cluster archaeon
A0A3R7F217_9EURY	5	4	140040	Cobaltochelatase subunit CobN OS=ANME-2 cluster archaeon OX=2056317 GN=cobN PE=4 SV=1	0.158226	ANME-2 cluster archaeon
A0A7J9SRZ7_9EURY	5	2	56870.6	Hsp70 family protein OS=ANME-2 cluster archaeon OX=2056317 GN=HF974_05940 PE=3 SV=1	0.128947	ANME-2 cluster archaeon
A0A2V3JIL6_9EURY;A0A662RID7_9EURY;A0A368PDC8_9EURY	4	2	56571.4	DNA-directed RNA polymerase OS=ANME-2 cluster archaeon OX=2056317 GN=C4B59_10875 PE=3 SV=1	0.1135	ANME-2 cluster archaeon
A0A3R7A989_9EURY	3	3	82121.8	PAS domain S-box protein OS=ANME-2 cluster archaeon OX=2056317 GN=CW696_01730 PE=4 SV=1	0.109209	ANME-2 cluster archaeon
A0A7J9T7Y7_9EURY;A0A7J4NVM1_9EURY	2	2	49159.2	Tryptophan--tRNA ligase OS=ANME-2 cluster archaeon OX=2056317 GN=trpS PE=3 SV=1	0.0990883	ANME-2 cluster archaeon
A0A2V3JJJ6_9EURY;A0A2V3JNA4_9EURY	3	3	54554.8	Transposase OS=ANME-2 cluster archaeon OX=2056317 GN=C4B59_09900 PE=4 SV=1	0.0857053	ANME-2 cluster archaeon
A0A3R7AX08_9EURY	3	2	54416.4	Dihydropteroate synthase-like protein OS=ANME-2 cluster archaeon OX=2056317 GN=CW696_03345 PE=4 SV=1	0.0838389	ANME-2 cluster archaeon
A0A419JHE7_9EURY	2	2	36660.1	dTDP-glucose 4_6-dehydratase OS=ANME-2 cluster archaeon OX=2056317 GN=rfbB PE=4 SV=1	0.0834884	ANME-2 cluster archaeon
A0A3R7DMW2_9EURY	4	3	51803.7	ATP-binding protein OS=ANME-2 cluster archaeon OX=2056317 GN=CW696_01270 PE=4 SV=1	0.0801846	ANME-2 cluster archaeon
A0A524Q8P6_9EURY;A0A7G9YP68_9EURY;A0A849QF07_9EURY	2	2	61118.4	ABC transporter ATP-binding protein (Fragment) OS=ANME-2 cluster archaeon OX=2056317 GN=E4G94_03305 PE=4 SV=1	0.0787656	ANME-2 cluster archaeon
A0A7J9SUZ7_9EURY	3	1	39102.1	DEAD/DEAH box helicase OS=ANME-2 cluster archaeon OX=2056317 GN=HF974_11395 PE=4 SV=1	0.0752768	ANME-2 cluster archaeon
A0A2V3JFA1_9EURY	4	1	91246.3	Uncharacterized protein OS=ANME-2 cluster archaeon OX=2056317 GN=C4B59_16780 PE=3 SV=1	0.0641289	ANME-2 cluster archaeon
A0A524PXV2_9EURY	3	2	53866.4	CoB--CoM heterodisulfide reductase iron-sulfur subunit A (Fragment) OS=ANME-2 cluster archaeon OX=2056317 GN=E4G94_10300 PE=3 SV=1	0.0599534	ANME-2 cluster archaeon
A0A368PAH8_9EURY;A0A7H1KNU1_9EURY	2	2	62283	Methyl-coenzyme M reductase subunit alpha OS=ANME-2 cluster archaeon OX=2056317 GN=mcrA PE=3 SV=1	0.0589407	ANME-2 cluster archaeon
A0A3R7F0Q2_9EURY;A0A2V3JL13_9EURY;A0A368PBJ1_9EURY;A0A662R5G3_9EURY;A0A7G9YR70_9EURY;A0A662RGU6_9EURY;A0A849PKE4_9EURY	5	2	75806.2	Methionine--tRNA ligase OS=ANME-2 cluster archaeon OX=2056317 GN=metG PE=3 SV=1	0.0581696	ANME-2 cluster archaeon
A0A524PYX8_9EURY	5	2	71842.6	AAA family ATPase (Fragment) OS=ANME-2 cluster archaeon OX=2056317 GN=E4G94_09865 PE=4 SV=1	0.0558608	ANME-2 cluster archaeon
A0A2V3JNG3_9EURY	10	1	86212.6	Acetyl-CoA decarbonylase/synthase complex subunit alpha OS=ANME-2 cluster archaeon OX=2056317 GN=cdhA PE=3 SV=1	0.0517975	ANME-2 cluster archaeon
A0A524Q001_9EURY	4	1	27561.5	V-type ATP synthase beta chain (Fragment) OS=ANME-2 cluster archaeon OX=2056317 GN=E4G94_08450 PE=3 SV=1	0.0427601	ANME-2 cluster archaeon
A0A2V3JWX9_9EURY;A0A7G9YEK7_9EURY	2	1	42627.5	Amino acid ABC transporter substrate-binding protein OS=ANME-2 cluster archaeon OX=2056317 GN=C4B59_01945 PE=3 SV=1	0.0380924	ANME-2 cluster archaeon
A0A2V3JKF4_9EURY	2	2	43367	Restriction endonuclease OS=ANME-2 cluster archaeon OX=2056317 GN=C4B59_14095 PE=4 SV=1	0.0371362	ANME-2 cluster archaeon
A0A419JG48_9EURY;A0A662R0A5_9EURY	4	1	59434.2	Methyl coenzyme M reductase system_ component A2 OS=ANME-2 cluster archaeon OX=2056317 GN=atwA PE=4 SV=1	0.0327635	ANME-2 cluster archaeon
A0A2V3JN14_9EURY	2	1	49218.1	Phosphohydrolase OS=ANME-2 cluster archaeon OX=2056317 GN=C4B59_09370 PE=4 SV=1	0.0297941	ANME-2 cluster archaeon
A0A3R7DGX1_9EURY;A0A662R0D6_9EURY	3	2	47309.8	Phosphomethylpyrimidine synthase OS=ANME-2 cluster archaeon OX=2056317 GN=thiC PE=3 SV=1	0.0291297	ANME-2 cluster archaeon
A0A3R7F2T5_9EURY	2	1	46280.3	Bifunctional hexulose-6-phosphate synthase/ribonuclease regulator OS=ANME-2 cluster archaeon OX=2056317 GN=CW696_03470 PE=4 SV=1	0.0268231	ANME-2 cluster archaeon
A0A2V3JFX2_9EURY;A0A662RHF8_9EURY;A0A368PBF7_9EURY;A0A7G9Y0R9_9EURY;A0A7G9YEV0_9EURY;A0A849PJV1_9EURY;A0A849PNA0_9EURY	2	2	25903.8	Recombinase RecA OS=ANME-2 cluster archaeon OX=2056317 GN=C4B59_16185 PE=4 SV=1	0.0195832	ANME-2 cluster archaeon
A0A524Q6E2_9EURY	2	1	47975.1	PAS domain S-box protein OS=ANME-2 cluster archaeon OX=2056317 GN=E4G94_04875 PE=4 SV=1	0.0160765	ANME-2 cluster archaeon
A0A2V3JMZ0_9EURY;A0A662RH90_9EURY;A0A7G9XZZ4_9EURY;A0A368PCM2_9EURY;A0A7J2MJD4_9EURY;A0A7J4EK30_9EURY;A0A848DB99_9EURY;A0A7J4FY93_9EURY	6	1	51104.1	V-type ATP synthase beta chain OS=ANME-2 cluster archaeon OX=2056317 GN=atpB PE=3 SV=1	0.0146504	ANME-2 cluster archaeon
A0A524PZ67_9EURY	3	1	29421.8	Polyprenol monophosphomannose synthase OS=ANME-2 cluster archaeon OX=2056317 GN=E4G94_08950 PE=4 SV=1	0.0143162	ANME-2 cluster archaeon
A0A2V3JIG1_9EURY	2	1	15568.2	PKD domain-containing protein OS=ANME-2 cluster archaeon OX=2056317 GN=C4B59_11390 PE=4 SV=1	0.0120582	ANME-2 cluster archaeon
A0A2P5K5C7_9EURY;A0A533MLJ8_9EURY	5	4	110289	DNA helicase OS=ANME-2 cluster archaeon HR1 OX=1968520 GN=C00003105_00279 PE=3 SV=1	1.08827	ANME-2 cluster archaeon HR1
A0A2P5K4D6_9EURY;A0A533MMF1_9EURY	3	1	66145.1	Chaperone protein DnaK OS=ANME-2 cluster archaeon HR1 OX=1968520 GN=dnaK PE=3 SV=1	0.32574	ANME-2 cluster archaeon HR1
A0A2P5K3Q2_9EURY;A0A533MJV5_9EURY	7	6	44179.5	Uncharacterized protein OS=ANME-2 cluster archaeon HR1 OX=1968520 GN=C00003105_02125 PE=4 SV=1	0.230381	ANME-2 cluster archaeon HR1
A0A2P5K3C4_9EURY;A0A533MND9_9EURY	2	2	50658.5	Archaeal ATPase OS=ANME-2 cluster archaeon HR1 OX=1968520 GN=C00003105_01803 PE=4 SV=1	0.206571	ANME-2 cluster archaeon HR1
A0A2P5K0G3_9EURY	4	1	82246.9	VCP-like ATPase OS=ANME-2 cluster archaeon HR1 OX=1968520 GN=vat_3 PE=3 SV=1	0.137837	ANME-2 cluster archaeon HR1
A0A2P5K164_9EURY	3	1	36407.2	Ribonuclease R winged-helix domain protein OS=ANME-2 cluster archaeon HR1 OX=1968520 GN=C00003105_00912 PE=4 SV=1	0.126152	ANME-2 cluster archaeon HR1
A0A2P5K640_9EURY;A0A533MLU0_9EURY	2	1	84931.6	VCP-like ATPase OS=ANME-2 cluster archaeon HR1 OX=1968520 GN=vat_2 PE=3 SV=1	0.100144	ANME-2 cluster archaeon HR1
A0A2P5K2P2_9EURY	2	2	58832.2	Thermosome subunit OS=ANME-2 cluster archaeon HR1 OX=1968520 GN=ths PE=3 SV=1	0.010762	ANME-2 cluster archaeon HR1
A0A811TCJ5_9EURY	2	1	38032.5	Protein phosphatase 2C OS=Candidatus Argoarchaeum ethanivorans OX=2608793 GN=CHKLHMKO_00472 PE=4 SV=1	1.21426	Candidatus Argoarchaeum ethanivorans
A0A811T7K6_9EURY;A0A811ZZP4_9EURY	3	3	26506.7	R.HinP1I restriction endonuclease OS=Candidatus Argoarchaeum ethanivorans OX=2608793 GN=CHKLHMKO_00175 PE=4 SV=1	1.17818	Candidatus Argoarchaeum ethanivorans
A0A811T6T7_9EURY;A0A8B3S1B7_9EURY	6	2	61365.7	Bifunctional purine biosynthesis protein PurH OS=Candidatus Argoarchaeum ethanivorans OX=2608793 GN=purH PE=3 SV=1	0.530731	Candidatus Argoarchaeum ethanivorans
A0A811T8Z6_9EURY;A0A811TFM2_9EURY;A0A811TGJ6_9EURY	6	2	106023	Type I site-specific deoxyribonuclease OS=Candidatus Argoarchaeum ethanivorans OX=2608793 GN=DIAAKJNI_00553 PE=3 SV=1	0.271849	Candidatus Argoarchaeum ethanivorans
A0A812A0W9_9EURY	2	1	47537.7	Diaminopimelate decarboxylase OS=Candidatus Argoarchaeum ethanivorans OX=2608793 GN=lysA PE=3 SV=1	0.240554	Candidatus Argoarchaeum ethanivorans
A0A811T4P0_9EURY;A0A811TDN6_9EURY	5	4	81608.3	HEAT repeats OS=Candidatus Argoarchaeum ethanivorans OX=2608793 GN=EMLJLAPB_00034 PE=4 SV=1	0.17031	Candidatus Argoarchaeum ethanivorans
A0A811TCS1_9EURY	2	1	45582.9	DNA-binding domain protein OS=Candidatus Argoarchaeum ethanivorans OX=2608793 GN=LAKADJCE_00535 PE=4 SV=1	0.149222	Candidatus Argoarchaeum ethanivorans
A0A811T524_9EURY;A0A366MHR4_9EURY	7	3	78014.9	Minichromosome maintenance protein MCM OS=Candidatus Argoarchaeum ethanivorans OX=2608793 GN=MCM PE=3 SV=1	0.0869961	Candidatus Argoarchaeum ethanivorans
A0A811T3N9_9EURY;A0A811TI52_9EURY;A0A8B3S3F8_9EURY	2	2	12983	DUF4145 domain-containing protein OS=Candidatus Argoarchaeum ethanivorans OX=2608793 GN=DIAAKJNI_00172 PE=4 SV=1	0.0198336	Candidatus Argoarchaeum ethanivorans
A0A848DBM5_9EURY	4	4	53859.6	DeoR family transcriptional regulator OS=Candidatus Ethanoperedens thermophilum OX=2766897 GN=GIS02_05800 PE=4 SV=1	0.164895	Candidatus Ethanoperedens thermophilum
A0A848D8W8_9EURY	6	2	120989	AAA family ATPase OS=Candidatus Ethanoperedens thermophilum OX=2766897 GN=GIS02_02155 PE=4 SV=1	0.156502	Candidatus Ethanoperedens thermophilum
A0A848DBQ4_9EURY	2	2	81975.4	ATP-dependent DNA helicase Hel308 OS=Candidatus Ethanoperedens thermophilum OX=2766897 GN=hel308 PE=3 SV=1	0.0846546	Candidatus Ethanoperedens thermophilum
A0A848D8S2_9EURY	2	1	36824.3	Anthranilate phosphoribosyltransferase OS=Candidatus Ethanoperedens thermophilum OX=2766897 GN=trpD PE=3 SV=1	0.0798864	Candidatus Ethanoperedens thermophilum
A0A842Y2C6_9EURY	3	2	46834.7	Glu-tRNA(Gln) amidotransferase subunit GatE (Fragment) OS=Candidatus Methanoperedenaceae archaeon OX=2072416 GN=gatE PE=3 SV=1	1.42994	Candidatus Methanoperedenaceae archaeon
A0A315XIH3_9EURY	2	1	68167.8	UvrABC system protein C OS=Candidatus Methanoperedenaceae archaeon OX=2072416 GN=uvrC PE=3 SV=1	1.35496	Candidatus Methanoperedenaceae archaeon
A0A7J4LMZ7_9EURY	3	1	75088.5	Methionine--tRNA ligase OS=Candidatus Methanoperedenaceae archaeon OX=2072416 GN=metG PE=3 SV=1	1.16161	Candidatus Methanoperedenaceae archaeon
A0A842XY04_9EURY	4	1	60495.7	Methyl coenzyme M reductase system_ component A2 OS=Candidatus Methanoperedenaceae archaeon OX=2072416 GN=atwA PE=4 SV=1	0.698155	Candidatus Methanoperedenaceae archaeon
A0A7J4LTX4_9EURY	4	3	81026.5	ATP-binding protein OS=Candidatus Methanoperedenaceae archaeon OX=2072416 GN=HA257_05855 PE=4 SV=1	0.687495	Candidatus Methanoperedenaceae archaeon
A0A7C5NZ00_9EURY	4	3	101546	Uncharacterized protein (Fragment) OS=Candidatus Methanoperedenaceae archaeon OX=2072416 GN=ENL17_02935 PE=4 SV=1	0.65167	Candidatus Methanoperedenaceae archaeon
A0A842XYB9_9EURY	4	2	58104.1	Chaperonin GroEL OS=Candidatus Methanoperedenaceae archaeon OX=2072416 GN=groL PE=3 SV=1	0.601823	Candidatus Methanoperedenaceae archaeon
A0A315XBP1_9EURY	6	5	88752.2	CoB--CoM heterodisulfide reductase iron-sulfur subunit A OS=Candidatus Methanoperedenaceae archaeon OX=2072416 GN=C3F06_14135 PE=3 SV=1	0.539379	Candidatus Methanoperedenaceae archaeon
A0A842Y1D2_9EURY	6	4	41976.5	Digeranylgeranylglycerophospholipid reductase OS=Candidatus Methanoperedenaceae archaeon OX=2072416 GN=IBX39_08530 PE=3 SV=1	0.330642	Candidatus Methanoperedenaceae archaeon
A0A842Y0Y2_9EURY;A0A284VLJ2_9EURY;A0A2I0NIW3_9EURY	5	1	59067.1	TCP-1/cpn60 chaperonin family protein OS=Candidatus Methanoperedenaceae archaeon OX=2072416 GN=IBX39_08000 PE=3 SV=1	0.304663	Candidatus Methanoperedenaceae archaeon
A0A842Y1T9_9EURY	3	2	51133.3	(Fe-S)-binding protein OS=Candidatus Methanoperedenaceae archaeon OX=2072416 GN=IBX39_09285 PE=4 SV=1	0.28495	Candidatus Methanoperedenaceae archaeon
A0A842XZ02_9EURY	3	2	99737.1	DNA-directed RNA polymerase subunit Rpo1N OS=Candidatus Methanoperedenaceae archaeon OX=2072416 GN=rpo1N PE=3 SV=1	0.218464	Candidatus Methanoperedenaceae archaeon
A0A842XYE9_9EURY	2	1	43006.2	Putative nickel insertion protein OS=Candidatus Methanoperedenaceae archaeon OX=2072416 GN=larC PE=3 SV=1	0.170724	Candidatus Methanoperedenaceae archaeon
A0A7J4LQG6_9EURY;A0A2I0PJR8_9EURY	3	1	30255.7	Prephenate dehydratase OS=Candidatus Methanoperedenaceae archaeon OX=2072416 GN=pheA PE=4 SV=1	0.15668	Candidatus Methanoperedenaceae archaeon
A0A7J4LNR2_9EURY	4	4	46136.8	Adenylosuccinate synthetase OS=Candidatus Methanoperedenaceae archaeon OX=2072416 GN=purA PE=3 SV=1	0.146172	Candidatus Methanoperedenaceae archaeon
A0A7J4LP66_9EURY	2	1	77200.6	Carbamoyl-phosphate synthase (glutamine-hydrolyzing) OS=Candidatus Methanoperedenaceae archaeon OX=2072416 GN=carB PE=3 SV=1	0.133459	Candidatus Methanoperedenaceae archaeon
A0A7J4LQ99_9EURY	3	2	46751.3	CO-methylating acetyl-CoA synthase OS=Candidatus Methanoperedenaceae archaeon OX=2072416 GN=cdhC PE=4 SV=1	0.121025	Candidatus Methanoperedenaceae archaeon
A0A7J4LLS3_9EURY	2	1	22347.5	M48 family metallopeptidase OS=Candidatus Methanoperedenaceae archaeon OX=2072416 GN=HA257_05885 PE=4 SV=1	0.11692	Candidatus Methanoperedenaceae archaeon
A0A842Y1B9_9EURY	2	1	64111.1	DNA mismatch repair protein MutL OS=Candidatus Methanoperedenaceae archaeon OX=2072416 GN=mutL PE=3 SV=1	0.0925813	Candidatus Methanoperedenaceae archaeon
A0A315XGH6_9EURY	5	3	42761.5	Digeranylgeranylglycerophospholipid reductase OS=Candidatus Methanoperedenaceae archaeon OX=2072416 GN=C3F06_06730 PE=3 SV=1	0.0736694	Candidatus Methanoperedenaceae archaeon
A0A842Y299_9EURY	2	1	47206	UDP-glucose 6-dehydrogenase OS=Candidatus Methanoperedenaceae archaeon OX=2072416 GN=IBX39_09830 PE=3 SV=1	0.0623757	Candidatus Methanoperedenaceae archaeon
A0A842Y0P8_9EURY	8	1	64156.5	V-type ATP synthase alpha chain OS=Candidatus Methanoperedenaceae archaeon OX=2072416 GN=atpA PE=3 SV=1	0.0372174	Candidatus Methanoperedenaceae archaeon
A0A842XYL0_9EURY;A0A2P5K4N8_9EURY;A0A3R7CZ81_9EURY;A0A662R4T5_9EURY;A0A7G9YH18_9EURY;A0A7J4NWS1_9EURY;A0A7J9T407_9EURY;A0A849QNE4_9EURY	3	1	26075	Tetrahydromethanopterin S-methyltransferase subunit A OS=Candidatus Methanoperedenaceae archaeon OX=2072416 GN=mtrA PE=3 SV=1	0.00761376	Candidatus Methanoperedenaceae archaeon
A0A7R9NFT0_9EURY;A0A7R9RCQ5_9EURY;A0A812AI18_9EURY	4	4	88023.1	Lon protease OS=Candidatus Methanoperedenaceae archaeon GB37 OX=2691037 GN=lon2 PE=2 SV=1	0.614701	Candidatus Methanoperedenaceae archaeon GB37
A0A7R9R5H1_9EURY;A0A812AEK5_9EURY	2	1	87949.2	Cysteine--tRNA ligase OS=Candidatus Methanoperedenaceae archaeon GB37 OX=2691037 GN=cysS_1 PE=3 SV=1	0.58361	Candidatus Methanoperedenaceae archaeon GB37
A0A7R9MXE9_9EURY;A0A7R9MXG0_9EURY;A0A7L4PZC1_9EURY	6	2	92241.5	IstB_IS21 domain-containing protein OS=Candidatus Methanoperedenaceae archaeon GB37 OX=2691037 GN=AIOGIFDO_00224 PE=4 SV=1	0.534991	Candidatus Methanoperedenaceae archaeon GB37
A0A7R9MYW2_9EURY;A0A7R9N1F8_9EURY	3	2	68542.8	Aldehyde ferredoxin oxidoreductase OS=Candidatus Methanoperedenaceae archaeon GB37 OX=2691037 GN=aor_1 PE=3 SV=1	0.332472	Candidatus Methanoperedenaceae archaeon GB37
A0A7R9N020_9EURY;A0A7R9R5K9_9EURY;A0A662R812_9EURY;A0A811T4H6_9EURY;A0A811T5V4_9EURY;A0A8B3S2Q3_9EURY	5	3	68079.4	Chaperone protein DnaK OS=Candidatus Methanoperedenaceae archaeon GB37 OX=2691037 GN=dnaK PE=3 SV=1	0.184651	Candidatus Methanoperedenaceae archaeon GB37
A0A7R9N9V2_9EURY;A0A7R9NBC8_9EURY	4	3	60350.9	Acetolactate synthase OS=Candidatus Methanoperedenaceae archaeon GB37 OX=2691037 GN=iolD PE=3 SV=1	0.124632	Candidatus Methanoperedenaceae archaeon GB37
A0A7R9NAB8_9EURY;A0A812A675_9EURY;A0A812A6Y0_9EURY;A0A7R9NDI2_9EURY	4	3	194088	Serine/threonine-protein kinase PknD OS=Candidatus Methanoperedenaceae archaeon GB50 OX=2691038 GN=pknD PE=4 SV=1	1.27484	Candidatus Methanoperedenaceae archaeon GB50
A0A7R9MYV4_9EURY;A0A7R9N104_9EURY;A0A812AGI4_9EURY	6	4	137584	Chromosome partition protein Smc OS=Candidatus Methanoperedenaceae archaeon GB50 OX=2691038 GN=smc_1 PE=3 SV=1	1.25056	Candidatus Methanoperedenaceae archaeon GB50
A0A7R9NAZ1_9EURY;A0A812A8Q5_9EURY	2	1	89838.6	DNA gyrase subunit B OS=Candidatus Methanoperedenaceae archaeon GB50 OX=2691038 GN=gyrB PE=3 SV=1	0.266685	Candidatus Methanoperedenaceae archaeon GB50
A0A7R9N9A7_9EURY;A0A7R9R973_9EURY	4	1	43680.7	Bifunctional enzyme Fae/Hps OS=Candidatus Methanoperedenaceae archaeon GB50 OX=2691038 GN=faeB-hpsB PE=3 SV=1	0.163637	Candidatus Methanoperedenaceae archaeon GB50
A0A7R9MXJ0_9EURY	5	3	70688.5	Glutamyl-tRNA(Gln) amidotransferase subunit E OS=Candidatus Methanoperedenaceae archaeon GB50 OX=2691038 GN=gatE PE=3 SV=1	0.157282	Candidatus Methanoperedenaceae archaeon GB50
A0A7R9NC46_9EURY;A0A812A8K4_9EURY;A0A7R9RCH4_9EURY	6	3	56488.7	H(+)-transporting two-sector ATPase OS=Candidatus Methanoperedenaceae archaeon GB50 OX=2691038 GN=atpA PE=3 SV=1	0.139913	Candidatus Methanoperedenaceae archaeon GB50
A0A7R9N4A5_9EURY	3	1	88921.9	Acetyl-CoA decarbonylase/synthase complex subunit alpha OS=Candidatus Methanoperedenaceae archaeon GB50 OX=2691038 GN=cdhA PE=3 SV=1	0.0975747	Candidatus Methanoperedenaceae archaeon GB50
A0A7R9N736_9EURY	4	1	79675.9	Dolichyl-phosphooligosaccharide-protein glycotransferase OS=Candidatus Methanoperedenaceae archaeon GB50 OX=2691038 GN=pglB PE=3 SV=1	0.0589718	Candidatus Methanoperedenaceae archaeon GB50
A0A7R9RB67_9EURY	2	1	46576.8	S-inosyl-L-homocysteine hydrolase OS=Candidatus Methanoperedenaceae archaeon GB50 OX=2691038 GN=ahcY PE=3 SV=1	0.0470372	Candidatus Methanoperedenaceae archaeon GB50
A0A7R9N6B7_9EURY	2	2	37558.3	CRISPR-associated endonuclease Cas1 OS=Candidatus Methanoperedenaceae archaeon GB50 OX=2691038 GN=cas1-1 PE=3 SV=1	0.0454757	Candidatus Methanoperedenaceae archaeon GB50
A0A7R9R6M3_9EURY	2	1	13137.4	50S ribosomal protein L14 OS=Candidatus Methanoperedenaceae archaeon GB50 OX=2691038 GN=rplN PE=3 SV=1	0.0220658	Candidatus Methanoperedenaceae archaeon GB50
A0A7R9N9V6_9EURY	2	1	19902.9	Molybdopterin adenylyltransferase OS=Candidatus Methanoperedenaceae archaeon GB50 OX=2691038 GN=moaB PE=4 SV=1	0.00999299	Candidatus Methanoperedenaceae archaeon GB50
A0A7R9MY32_9EURY;A0A7R9R4R8_9EURY	2	2	20138.4	Uncharacterized protein OS=Candidatus Methanoperedenaceae archaeon GB50 OX=2691038 GN=FHEFKHOI_00430 PE=4 SV=1	0.00237614	Candidatus Methanoperedenaceae archaeon GB50
A0A2I0NJZ7_9EURY;A0A842Y1W6_9EURY	4	1	53084.3	Acetyl-CoA decarbonylase/synthase complex subunit beta OS=Candidatus Methanoperedenaceae archaeon HGW-Methanoperedenaceae-1 OX=2013824 GN=cdhC PE=3 SV=1	0.406183	Candidatus Methanoperedenaceae archaeon HGW-Methanoperedenaceae-1
A0A2I0NI15_9EURY;A0A139CYV8_9EURY;A0A2I0NKP0_9EURY;A0A2I0NL65_9EURY;A0A5B9M1L1_9EURY;A0A6B9TCE3_9EURY;A0A6B9TKN7_9EURY;A0A7L4QND9_9EURY;A0A832VYP6_METTF;A0A842Y0A3_9EURY;D9PU94_METTM	9	3	103536	Histidine kinase OS=Candidatus Methanoperedenaceae archaeon HGW-Methanoperedenaceae-1 OX=2013824 GN=CVV36_06195 PE=4 SV=1	0.393136	Candidatus Methanoperedenaceae archaeon HGW-Methanoperedenaceae-1
A0A2I0NHE5_9EURY	2	2	47025.9	Uncharacterized protein OS=Candidatus Methanoperedenaceae archaeon HGW-Methanoperedenaceae-1 OX=2013824 GN=CVV36_07240 PE=4 SV=1	0.364584	Candidatus Methanoperedenaceae archaeon HGW-Methanoperedenaceae-1
A0A2I0NG45_9EURY	3	2	27523.8	Thymidylat_synt domain-containing protein OS=Candidatus Methanoperedenaceae archaeon HGW-Methanoperedenaceae-1 OX=2013824 GN=CVV36_09640 PE=4 SV=1	0.338845	Candidatus Methanoperedenaceae archaeon HGW-Methanoperedenaceae-1
A0A2I0NJQ7_9EURY	4	3	108054	Type III restriction endonuclease subunit R OS=Candidatus Methanoperedenaceae archaeon HGW-Methanoperedenaceae-1 OX=2013824 GN=CVV36_02980 PE=4 SV=1	0.29913	Candidatus Methanoperedenaceae archaeon HGW-Methanoperedenaceae-1
A0A2I0NK72_9EURY	4	1	42935.8	Aminotransferase OS=Candidatus Methanoperedenaceae archaeon HGW-Methanoperedenaceae-1 OX=2013824 GN=CVV36_02315 PE=3 SV=1	0.223878	Candidatus Methanoperedenaceae archaeon HGW-Methanoperedenaceae-1
A0A2I0NI88_9EURY	3	2	55459.8	2-isopropylmalate synthase OS=Candidatus Methanoperedenaceae archaeon HGW-Methanoperedenaceae-1 OX=2013824 GN=CVV36_05760 PE=3 SV=1	0.122461	Candidatus Methanoperedenaceae archaeon HGW-Methanoperedenaceae-1
A0A2I0NKG1_9EURY;A0A166EIW1_9EURY;A0A1V6N543_METAZ;A0A2I0PMX9_9EURY;A0A3A5HFW9_9EURY;A0A843ADD3_METAZ;D3E0R5_METRM	5	1	67699.1	Chaperone protein DnaK OS=Candidatus Methanoperedenaceae archaeon HGW-Methanoperedenaceae-1 OX=2013824 GN=dnaK PE=3 SV=1	0.0438464	Candidatus Methanoperedenaceae archaeon HGW-Methanoperedenaceae-1
A0A062VE78_9EURY	2	1	52319.9	FAD-dependent dehydrogenase OS=Candidatus Methanoperedens nitroreducens OX=1392998 GN=ANME2D_00553 PE=4 SV=1	9.12221	Candidatus Methanoperedens nitroreducens
A0A284VTU2_9EURY;A0A822J3H2_9EURY;A0A0N8KRG7_9EURY;A0A2I0NJG8_9EURY;A0A315XUE6_9EURY;A0A6A2G1Y1_9EURY;D1YVJ8_METPS	6	3	86965.1	Phosphoenolpyruvate synthase OS=Candidatus Methanoperedens nitroreducens OX=1392998 GN=ppsA PE=3 SV=1	0.988645	Candidatus Methanoperedens nitroreducens
A0A284VL25_9EURY	6	6	41717.1	Acetyl-CoA acetyltransferase OS=Candidatus Methanoperedens nitroreducens OX=1392998 GN=yqeF PE=3 SV=1	0.710399	Candidatus Methanoperedens nitroreducens
A0A062VAG3_9EURY	4	2	51678.9	Glutamyl-tRNA(Gln) amidotransferase subunit A OS=Candidatus Methanoperedens nitroreducens OX=1392998 GN=gatA PE=3 SV=1	0.525456	Candidatus Methanoperedens nitroreducens
A0A284VTN6_9EURY	2	2	44580.4	ATP-dependent RNA helicase OS=Candidatus Methanoperedens nitroreducens OX=1392998 GN=MNV_780001 PE=3 SV=1	0.360542	Candidatus Methanoperedens nitroreducens
A0A062V985_9EURY	3	2	65059.4	Probable translation initiation factor IF-2 OS=Candidatus Methanoperedens nitroreducens OX=1392998 GN=infB PE=3 SV=1	0.284569	Candidatus Methanoperedens nitroreducens
A0A284VI48_9EURY	2	2	112299	CoB--CoM heterodisulfide reductase iron-sulfur subunit A OS=Candidatus Methanoperedens nitroreducens OX=1392998 GN=C1 PE=3 SV=1	0.283314	Candidatus Methanoperedens nitroreducens
A0A062V6N1_9EURY	4	3	55973.6	Site-specific DNA-methyltransferase (adenine-specific) OS=Candidatus Methanoperedens nitroreducens OX=1392998 GN=ANME2D_03090 PE=4 SV=1	0.270371	Candidatus Methanoperedens nitroreducens
A0A062V7A5_9EURY;A0A0N8KQE8_9EURY;A0A520JST2_9EURY;A0A6A2FZB9_9EURY;A0A822IKS3_9EURY;A0A822IRX6_9EURY;A0A822IU68_9EURY;A0A842Y0Q5_9EURY;A0A0E3S3V6_9EURY;A0A139CJ14_9EURY;A0A1B8X2D7_9EURY;A0A1D2UYG4_9EURY;A0A1L3Q0V6_9EURY;A0A1L9C529_9EURY;A0A1X7NEA3_9EURY;A0A285G157_9EURY;A0A2D3C6E6_9EURY;A0A2G1NWT3_9EURY;A0A314ZXR7_9EURY;A0A3M9LB41_9EURY;A0A427UGR9_9EURY;A0A497ILE6_9EURY;A0A498H9H4_9EURY;A0A7C5P2…	9	5	54112.7	AICAR transformylase/IMP cyclohydrolase PurH OS=Candidatus Methanoperedens nitroreducens OX=1392998 GN=ANME2D_02400 PE=3 SV=1	0.223714	Candidatus Methanoperedens nitroreducens
A0A284VLW2_9EURY	9	5	133743	Chromosome partition protein Smc OS=Candidatus Methanoperedens nitroreducens OX=1392998 GN=smc PE=3 SV=1	0.206073	Candidatus Methanoperedens nitroreducens
A0A284VPV1_9EURY	3	1	53791.2	tRNA-splicing ligase RtcB OS=Candidatus Methanoperedens nitroreducens OX=1392998 GN=rtcB PE=3 SV=1	0.192863	Candidatus Methanoperedens nitroreducens
A0A062UVC6_9EURY	5	4	77287.2	Methionine--tRNA ligase OS=Candidatus Methanoperedens nitroreducens OX=1392998 GN=metG PE=3 SV=1	0.190074	Candidatus Methanoperedens nitroreducens
A0A284VJ34_9EURY	5	1	59420.3	Cell division cycle protein 48 homolog AF_1297 OS=Candidatus Methanoperedens nitroreducens OX=1392998 GN=MNV_1110004 PE=3 SV=1	0.186397	Candidatus Methanoperedens nitroreducens
A0A062UU31_9EURY;A0A089ZVQ3_METFO;A0A090I127_METFO;A0A0N8KQK5_9EURY;A0A315XND6_9EURY;A0A6A2FR41_9EURY;A0A843AU64_METFO;A0A847PQU7_9EURY;D3E007_METRM	4	3	54036.2	DUF4157 domain-containing protein OS=Candidatus Methanoperedens nitroreducens OX=1392998 GN=ANME2D_02561 PE=4 SV=1	0.181596	Candidatus Methanoperedens nitroreducens
A0A062V9C7_9EURY	6	4	76248.2	Signal transduction histidine kinase OS=Candidatus Methanoperedens nitroreducens OX=1392998 GN=ANME2D_00217 PE=4 SV=1	0.116312	Candidatus Methanoperedens nitroreducens
A0A062UX06_9EURY;A0A284VQX2_9EURY;A0A257AHI0_9EURY;A0A2G1NXM1_9EURY;A0A497IJ32_9EURY;A0A7C5K2C5_9EURY	2	1	34406.7	5_10-methylenetetrahydromethanopterin reductase OS=Candidatus Methanoperedens nitroreducens OX=1392998 GN=mer PE=3 SV=1	0.116129	Candidatus Methanoperedens nitroreducens
A0A062V3K7_9EURY	4	1	82353.6	AAA family ATPase_ CDC48 subfamily OS=Candidatus Methanoperedens nitroreducens OX=1392998 GN=ANME2D_01973 PE=3 SV=1	0.104329	Candidatus Methanoperedens nitroreducens
A0A062UYS0_9EURY;A0A2I0NFX1_9EURY;A0A842XYN9_9EURY;A0A315XL14_9EURY	8	2	80551.4	AAA family ATPase_ CDC48 subfamily OS=Candidatus Methanoperedens nitroreducens OX=1392998 GN=ANME2D_01478 PE=3 SV=1	0.0995692	Candidatus Methanoperedens nitroreducens
A0A284VQI0_9EURY	4	1	28395.8	Methyl-coenzyme M reductase subunit gamma OS=Candidatus Methanoperedens nitroreducens OX=1392998 GN=mcrG PE=3 SV=1	0.0921049	Candidatus Methanoperedens nitroreducens
A0A062UV54_9EURY;A0A0E3P539_9EURY;A0A0E3PD53_9EURY;A0A0E3PKI9_9EURY;A0A0E3Q035_METMZ;A0A0E3Q737_9EURY;A0A0E3QFB3_9EURY;A0A0E3QJQ6_METBA;A0A0E3QTM0_METBA;A0A0E3R0Y0_METBA;A0A0E3RAX4_METMZ;A0A0E3RH73_METMZ;A0A0E3RUA1_METMZ;A0A0E3RZE1_METMZ;A0A0E3WTW4_9EURY;A0A0E3WWH7_METBA;A0A0F8QMS7_METMZ;A0A0G3CIK0_METBA;A0A1D2WZT5_9EURY;A0A284VJ17_9EURY;A0A2I0NL22_9EURY;A0A498GUP3_9EURY;A0A660HUB3_9EURY;A0A7J4LS…	2	2	11556.4	30S ribosomal protein S10 OS=Candidatus Methanoperedens nitroreducens OX=1392998 GN=rps10 PE=3 SV=1	0.0806877	Candidatus Methanoperedens nitroreducens
A0A062VBU7_9EURY	3	1	43634.2	Threonine synthase OS=Candidatus Methanoperedens nitroreducens OX=1392998 GN=ANME2D_00244 PE=3 SV=1	0.0745617	Candidatus Methanoperedens nitroreducens
A0A062V4G0_9EURY;A0A284VSI4_9EURY	2	1	78287.5	Putative ATPase involved in replication control_ Cdc46/Mcm family OS=Candidatus Methanoperedens nitroreducens OX=1392998 GN=ANME2D_02203 PE=3 SV=1	0.0714687	Candidatus Methanoperedens nitroreducens
A0A062VCU7_9EURY;E3GY81_METFV	2	1	48125.1	DNA primase DnaG OS=Candidatus Methanoperedens nitroreducens OX=1392998 GN=dnaG PE=3 SV=1	0.0647365	Candidatus Methanoperedens nitroreducens
A0A062UWF8_9EURY;A0A2I0NJ40_9EURY;A0A0N8KR22_9EURY;A0A284VMF7_9EURY;A0A284VRP2_9EURY;A0A315XDR1_9EURY;A0A6A2F886_9EURY;A0A7J4LSS3_9EURY;A0A822IRH5_9EURY;A0A822JDB8_9EURY;A0A3R7DX10_9EURY;A0A662R5Y9_9EURY;A0A831L2D3_9EURY	9	2	64167.5	V-type ATP synthase alpha chain OS=Candidatus Methanoperedens nitroreducens OX=1392998 GN=atpA PE=3 SV=1	0.0599714	Candidatus Methanoperedens nitroreducens
A0A062V2Y0_9EURY	3	2	44148.2	S-adenosylmethionine synthase OS=Candidatus Methanoperedens nitroreducens OX=1392998 GN=mat PE=3 SV=1	0.0474417	Candidatus Methanoperedens nitroreducens
A0A062V6K8_9EURY	3	1	32860.8	Formylmethanofuran dehydrogenase subunit C OS=Candidatus Methanoperedens nitroreducens OX=1392998 GN=ANME2D_01632 PE=4 SV=1	0.0455593	Candidatus Methanoperedens nitroreducens
A0A284VQV4_9EURY	2	1	49940.5	Adenylosuccinate lyase OS=Candidatus Methanoperedens nitroreducens OX=1392998 GN=purB PE=3 SV=1	0.0394868	Candidatus Methanoperedens nitroreducens
A0A284VQ18_9EURY;A0A7J4PN09_9EURY	3	1	45020.6	Formylmethanofuran dehydrogenase_ subunit B OS=Candidatus Methanoperedens nitroreducens OX=1392998 GN=MNV_330058 PE=4 SV=1	0.0352784	Candidatus Methanoperedens nitroreducens
A0A284VTR7_9EURY	2	1	102365	Histidine kinase OS=Candidatus Methanoperedens nitroreducens OX=1392998 GN=MNV_790023 PE=4 SV=1	0.0235432	Candidatus Methanoperedens nitroreducens
A0A284VRK4_9EURY	2	1	47565	Putative Signal recognition particle GTPase OS=Candidatus Methanoperedens nitroreducens OX=1392998 GN=MNV_550005 PE=4 SV=1	0.0221733	Candidatus Methanoperedens nitroreducens
A0A062V7A6_9EURY	2	1	28590.7	Membrane protease subunit_ stomatin/prohibitin OS=Candidatus Methanoperedens nitroreducens OX=1392998 GN=ANME2D_00257 PE=3 SV=1	0.0221643	Candidatus Methanoperedens nitroreducens
A0A284VJQ3_9EURY	5	1	28335.2	Proteasome subunit alpha OS=Candidatus Methanoperedens nitroreducens OX=1392998 GN=psmA PE=3 SV=1	0.0103181	Candidatus Methanoperedens nitroreducens
A0A062VBJ7_9EURY;A0A284VN96_9EURY	3	2	44520.2	Putative methanogenesis marker protein 15 OS=Candidatus Methanoperedens nitroreducens OX=1392998 GN=ANME2D_01116 PE=4 SV=1	0.00614178	Candidatus Methanoperedens nitroreducens
A0A6A2FHA4_9EURY	2	1	97642.4	ATP-dependent chaperone ClpB OS=Candidatus Methanoperedens sp OX=2032688 GN=clpB PE=3 SV=1	0.840634	Candidatus Methanoperedens sp
A0A522V3M7_9EURY	7	1	64309.8	V-type ATP synthase alpha chain OS=Candidatus Methanoperedens sp OX=2032688 GN=atpA PE=3 SV=1	0.80406	Candidatus Methanoperedens sp
A0A6A2FE83_9EURY	8	4	130275	Uncharacterized protein OS=Candidatus Methanoperedens sp OX=2032688 GN=F9K14_07420 PE=4 SV=1	0.489629	Candidatus Methanoperedens sp
A0A522V646_9EURY	5	3	59818.6	Bifunctional phosphoribosylaminoimidazolecarboxamide formyltransferase/IMP cyclohydrolase OS=Candidatus Methanoperedens sp OX=2032688 GN=purH PE=3 SV=1	0.483331	Candidatus Methanoperedens sp
A0A522UAY5_9EURY	3	1	93342.6	AAA family ATPase OS=Candidatus Methanoperedens sp OX=2032688 GN=EPN24_07390 PE=3 SV=1	0.401734	Candidatus Methanoperedens sp
A0A522UYX0_9EURY	2	2	23537.7	Hydrogenase iron-sulfur subunit (Fragment) OS=Candidatus Methanoperedens sp OX=2032688 GN=EPN24_03520 PE=4 SV=1	0.149147	Candidatus Methanoperedens sp
A0A522V7D2_9EURY	2	1	50038.7	Aspartokinase OS=Candidatus Methanoperedens sp OX=2032688 GN=EPN24_01890 PE=3 SV=1	0.0431119	Candidatus Methanoperedens sp
A0A0P8CIV0_9EURY;A0A6A2F4K1_9EURY;A0A822IMK0_9EURY;A0A822JAQ3_9EURY;A0A315XI52_9EURY	7	5	134072	Chromosome partition protein Smc OS=Candidatus Methanoperedens sp. BLZ1 OX=1719120 GN=smc1 PE=3 SV=1	3.18082	Candidatus Methanoperedens sp. BLZ1
A0A0P8A9T5_9EURY;A0A6A2FPC1_9EURY	5	3	121772	Isoleucine--tRNA ligase OS=Candidatus Methanoperedens sp. BLZ1 OX=1719120 GN=ileS PE=3 SV=1	2.44869	Candidatus Methanoperedens sp. BLZ1
A0A0P8A102_9EURY;A0A315XHX7_9EURY;A0A6A2FUY3_9EURY;A0A822ILP4_9EURY;A0A822IW04_9EURY;A0A822JHJ6_9EURY	2	1	49503	Aspartate--tRNA(Asp/Asn) ligase OS=Candidatus Methanoperedens sp. BLZ1 OX=1719120 GN=aspC_2 PE=3 SV=1	0.674374	Candidatus Methanoperedens sp. BLZ1
A0A0P8ABZ6_9EURY;A0A6A2FQW0_9EURY;A0A822JAZ5_9EURY;A0A1M4MP18_9EURY	7	5	82334.1	Fe-S oxidoreductase OS=Candidatus Methanoperedens sp. BLZ1 OX=1719120 GN=MPEBLZ_01198 PE=4 SV=1	0.649619	Candidatus Methanoperedens sp. BLZ1
A0A0P8A216_9EURY;A0A6A2FRH6_9EURY;A0A822IV29_9EURY	3	1	46184.7	DNA mismatch repair protein OS=Candidatus Methanoperedens sp. BLZ1 OX=1719120 GN=mutL_3 PE=3 SV=1	0.361104	Candidatus Methanoperedens sp. BLZ1
A0A0P8A8G7_9EURY;A0A284VL83_9EURY;A0A520JXW9_9EURY;A0A6A2FL19_9EURY;A0A822ISX0_9EURY;A0A822IWJ4_9EURY;A0A843FRW9_9EURY	2	2	47828.2	Protein-glutamate O-methyltransferase OS=Candidatus Methanoperedens sp. BLZ1 OX=1719120 GN=MPEBLZ_02526 PE=4 SV=1	0.280327	Candidatus Methanoperedens sp. BLZ1
A0A0P8DY25_9EURY;A0A822J3Y6_9EURY;A0A6A2F9C4_9EURY;A0A822J0N1_9EURY	4	3	87449.6	DNA helicase OS=Candidatus Methanoperedens sp. BLZ1 OX=1719120 GN=MPEBLZ_02852 PE=3 SV=1	0.214398	Candidatus Methanoperedens sp. BLZ1
A0A0P7ZF33_9EURY;A0A6A2FHV9_9EURY;A0A822IZQ2_9EURY;A0A822IP06_9EURY	4	4	41649.3	Replication factor A OS=Candidatus Methanoperedens sp. BLZ1 OX=1719120 GN=MPEBLZ_02108 PE=4 SV=1	0.17255	Candidatus Methanoperedens sp. BLZ1
A0A0P8A8R1_9EURY;A0A6A2FX59_9EURY;A0A315XGA6_9EURY;A0A822ING4_9EURY;A0A822IPM6_9EURY	6	2	45699.8	Proteasome-activating nucleotidase OS=Candidatus Methanoperedens sp. BLZ1 OX=1719120 GN=MPEBLZ_02431 PE=3 SV=1	0.153812	Candidatus Methanoperedens sp. BLZ1
A0A0P8A709_9EURY;A0A6A2G103_9EURY	2	1	67481.4	Histidine kinase OS=Candidatus Methanoperedens sp. BLZ1 OX=1719120 GN=MPEBLZ_03096 PE=4 SV=1	0.132571	Candidatus Methanoperedens sp. BLZ1
A0A0P8ADI7_9EURY;A0A6A2F849_9EURY	4	1	60219.4	Anaerobic ribonucleoside-triphosphate reductase (Fragment) OS=Candidatus Methanoperedens sp. BLZ1 OX=1719120 GN=MPEBLZ_00503 PE=4 SV=1	0.108991	Candidatus Methanoperedens sp. BLZ1
A0A0N8KQS8_9EURY;A0A6A2FR04_9EURY;A0A822IUL6_9EURY;A0A315XF05_9EURY	2	2	19384.4	50S ribosomal protein L6 OS=Candidatus Methanoperedens sp. BLZ1 OX=1719120 GN=rpl6p PE=3 SV=1	0.0406792	Candidatus Methanoperedens sp. BLZ1
A0A0P8A7I4_9EURY;A0A315XFZ2_9EURY;A0A6A2FH68_9EURY;A0A822IQ05_9EURY	2	1	31944.2	Pyridoxal 5'-phosphate synthase subunit PdxS OS=Candidatus Methanoperedens sp. BLZ1 OX=1719120 GN=pyrOA PE=3 SV=1	0.0125648	Candidatus Methanoperedens sp. BLZ1
A0A0P8DYG8_9EURY;A0A315XX18_9EURY;A0A6A2FJD3_9EURY;A0A822IYQ5_9EURY	2	1	25404.6	Tetrahydromethanopterin S-methyltransferase subunit A OS=Candidatus Methanoperedens sp. BLZ1 OX=1719120 GN=mtrA_2 PE=3 SV=1	0.00347285	Candidatus Methanoperedens sp. BLZ1
A0A1F2P3G2_9EURY;A0A7C0X3D3_9EURY;A0A063ZHX0_9EURY;A0A0E3P1W0_9EURY;A0A0E3PAW6_9EURY;A0A0E3PJP8_9EURY;A0A0E3SHF5_9EURY;A0A0E3SRA9_METMT;A0A0F8DYX8_METMZ;A0A0H1R2D8_9EURY;A0A0X3BL78_9EURY;A0A126QTT0_9EURY;A0A1D2WIV0_9EURY;A0A1D2X3V9_9EURY;A0A1I4TM08_9EURY;A0A284VJC6_9EURY;A0A2I0NJE4_9EURY;A0A2I0P0A5_9EURY;A0A2Z4LAE4_9EURY;A0A328Q2U5_9EURY;A0A328SDT1_9EURY;A0A328SIG0_9EURY;A0A3R7AV86_9EURY;A0A483CX…	12	6	127775	DUF3883 domain-containing protein OS=Candidatus Syntrophoarchaeum butanivorans OX=1839936 GN=ENI32_03010 PE=4 SV=1	2.9991	Candidatus Syntrophoarchaeum butanivorans
A0A1F2P4M9_9EURY;A0A7J2RYF8_9EURY	9	7	105292	PAS domain S-box protein OS=Candidatus Syntrophoarchaeum butanivorans OX=1839936 GN=SBU_001050 PE=4 SV=1	1.07517	Candidatus Syntrophoarchaeum butanivorans
A0A1F2P5Y9_9EURY	10	8	136499	Chromosome partition protein Smc OS=Candidatus Syntrophoarchaeum butanivorans OX=1839936 GN=smc PE=3 SV=1	1.05923	Candidatus Syntrophoarchaeum butanivorans
A0A1F2P5B2_9EURY;A0A7C1B4U1_9EURY;A0A7J2RZB2_9EURY;A0A7J2RZK5_9EURY;A0A419JKM1_9EURY	7	4	87422.7	Hef nuclease OS=Candidatus Syntrophoarchaeum butanivorans OX=1839936 GN=SBU_001265 PE=4 SV=1	0.246214	Candidatus Syntrophoarchaeum butanivorans
A0A1F2P706_9EURY	3	2	72711	Uncharacterized protein OS=Candidatus Syntrophoarchaeum butanivorans OX=1839936 GN=SBU_000256 PE=4 SV=1	0.157598	Candidatus Syntrophoarchaeum butanivorans
A0A1F2P3U2_9EURY;A0A3R7A5J9_9EURY	3	1	71688.8	Chemotaxis protein CheA OS=Candidatus Syntrophoarchaeum butanivorans OX=1839936 GN=ENI32_01420 PE=4 SV=1	0.15383	Candidatus Syntrophoarchaeum butanivorans
A0A1F2P541_9EURY;A0A419JEH1_9EURY;A0A7J2S1K1_9EURY	3	2	81255.8	AAA family ATPase OS=Candidatus Syntrophoarchaeum butanivorans OX=1839936 GN=ENG09_04250 PE=3 SV=1	0.143312	Candidatus Syntrophoarchaeum butanivorans
A0A1F2P547_9EURY;A0A3R7DYY5_9EURY;A0A7C1B6V8_9EURY	5	1	73876.6	DUF4445 domain-containing protein OS=Candidatus Syntrophoarchaeum butanivorans OX=1839936 GN=ENI32_08310 PE=4 SV=1	0.113106	Candidatus Syntrophoarchaeum butanivorans
A0A1F2P3B0_9EURY	5	3	95168.5	Heterodisulfide reductase OS=Candidatus Syntrophoarchaeum butanivorans OX=1839936 GN=SBU_001332 PE=4 SV=1	0.105867	Candidatus Syntrophoarchaeum butanivorans
A0A1F2P700_9EURY;A0A419JFT0_9EURY;A0A7C1B5S1_9EURY;A0A7J2RZG6_9EURY;A0A328SRM4_9EURY	4	3	48573.6	DNA primase DnaG OS=Candidatus Syntrophoarchaeum butanivorans OX=1839936 GN=dnaG PE=3 SV=1	0.0778927	Candidatus Syntrophoarchaeum butanivorans
A0A1F2P5W3_9EURY;A0A3R7EHN4_9EURY;A0A7C0X205_9EURY	2	1	37612.1	7_8-didemethyl-8-hydroxy-5-deazariboflavin synthase OS=Candidatus Syntrophoarchaeum butanivorans OX=1839936 GN=cofG PE=3 SV=1	0.0364212	Candidatus Syntrophoarchaeum butanivorans
A0A1F2P4A7_9EURY;A0A3R7E019_9EURY	2	1	79936	Membrane protein containing ATP-binding region_ ATPase-like protein OS=Candidatus Syntrophoarchaeum butanivorans OX=1839936 GN=ENI32_04595 PE=4 SV=1	0.0103611	Candidatus Syntrophoarchaeum butanivorans
A0A1F2PC40_9EURY;A0A497IVX9_9EURY	4	2	69311.5	K(+)-insensitive pyrophosphate-energized proton pump OS=Candidatus Syntrophoarchaeum caldarius OX=1838285 GN=hppA PE=3 SV=1	0.629547	Candidatus Syntrophoarchaeum caldarius
A0A1F2PD50_9EURY	7	6	78006.6	Sensor signal transduction histidine kinase OS=Candidatus Syntrophoarchaeum caldarius OX=1838285 GN=SCAL_000277 PE=4 SV=1	0.433009	Candidatus Syntrophoarchaeum caldarius
A0A1F2P9Q2_9EURY	3	2	44831.6	5-formaminoimidazole-4-carboxamide-1-(Beta)-D-ribofuranosyl 5'-monophosphate synthetase OS=Candidatus Syntrophoarchaeum caldarius OX=1838285 GN=SCAL_001359 PE=4 SV=1	0.325532	Candidatus Syntrophoarchaeum caldarius
A0A1F2PCH6_9EURY	7	4	126973	Site-specific DNA-methyltransferase (adenine-specific) OS=Candidatus Syntrophoarchaeum caldarius OX=1838285 GN=SCAL_000012 PE=4 SV=1	0.285109	Candidatus Syntrophoarchaeum caldarius
A0A1F2P9X9_9EURY;A0A497IRL9_9EURY	3	1	49774.5	Argininosuccinate lyase OS=Candidatus Syntrophoarchaeum caldarius OX=1838285 GN=argH PE=3 SV=1	0.268625	Candidatus Syntrophoarchaeum caldarius
A0A1F2P9F2_9EURY	2	2	34638.8	CRISPR-associated protein_ Csh2 family OS=Candidatus Syntrophoarchaeum caldarius OX=1838285 GN=SCAL_001099 PE=4 SV=1	0.167965	Candidatus Syntrophoarchaeum caldarius
A0A1F2P888_9EURY	3	3	48280.1	Iron-sulfur binding protein OS=Candidatus Syntrophoarchaeum caldarius OX=1838285 GN=SCAL_001457 PE=4 SV=1	0.151367	Candidatus Syntrophoarchaeum caldarius
A0A1F2P8B8_9EURY;A0A497IU87_9EURY	3	1	73579.8	Metal-binding protein OS=Candidatus Syntrophoarchaeum caldarius OX=1838285 GN=SCAL_001544 PE=4 SV=1	0.106202	Candidatus Syntrophoarchaeum caldarius
A0A1F2P8J2_9EURY	4	3	85240.8	Phosphoenolpyruvate synthase OS=Candidatus Syntrophoarchaeum caldarius OX=1838285 GN=SCAL_001034 PE=3 SV=1	0.0932494	Candidatus Syntrophoarchaeum caldarius
A0A1F2PC00_9EURY	3	1	75152.7	Chemotaxis protein CheA OS=Candidatus Syntrophoarchaeum caldarius OX=1838285 GN=SCAL_000806 PE=4 SV=1	0.0836733	Candidatus Syntrophoarchaeum caldarius
A0A1F2PCA1_9EURY;A0A497IPI1_9EURY;EF1A_METBU;A0A223ZFY1_9EURY;A0A371NEB0_9EURY;A0A5B9M6A4_9EURY;A0A6B9TFT7_9EURY;A0A6B9TIY6_9EURY;A0A7J4MX99_METTF;A0A842LNU6_9EURY;A0A842YL98_METTF;D9PXS9_METTM;EF1A_METTH;T2GJQ7_9EURY	10	1	47698.8	Elongation factor 1-alpha OS=Candidatus Syntrophoarchaeum caldarius OX=1838285 GN=tuf PE=3 SV=1	0.0252872	Candidatus Syntrophoarchaeum caldarius
A0A564QAC7_9EURY	4	3	53229	EcoKI restriction-modification system protein HsdS OS=Candidatus Syntrophoarchaeum sp. GoM_oil OX=2588693 GN=SYNGOMJ08_00482 PE=3 SV=1	0.355495	Candidatus Syntrophoarchaeum sp. GoM_oil
A0A564QB02_9EURY	2	2	55877.9	Transposase DDE domain protein OS=Candidatus Syntrophoarchaeum sp. GoM_oil OX=2588693 GN=SYNGOMJ08_00708 PE=4 SV=1	0.0463652	Candidatus Syntrophoarchaeum sp. GoM_oil
A0A7G9YVX1_9EURY;A0A0E3LC91_9EURY;A0A0E3PCF8_9EURY;A0A0F8DDJ5_9EURY;A0A0F8EJ22_9EURY;A0A0F8ESN9_9EURY;A0A0F8ETW8_9EURY;A0A0F8FVB7_9EURY;A0A0F8QI90_9EURY;A0A0F8UVP9_9EURY;A0A1E7GGF9_9EURY;A0A1V4U9U3_9EURY;A0A832SK67_9EURY;PROA_CHLPB;Q8TT49_METAC	7	3	123003	Uncharacterized protein OS=Methanosarcinales archaeon ANME-1 ERB6 OX=2759912 GN=MDNCFBIC_00025 PE=4 SV=1	1.4379	Methanosarcinales archaeon ANME-1 ERB6				36
A0A7G9YW85_9EURY	4	2	121347	Type I site-specific deoxyribonuclease OS=Methanosarcinales archaeon ANME-1 ERB6 OX=2759912 GN=BPDGFPMF_00028 PE=3 SV=1	0.684354	Methanosarcinales archaeon ANME-1 ERB6
A0A7G9Z1B8_9EURY	6	5	86959.4	Uncharacterized protein OS=Methanosarcinales archaeon ANME-1 ERB6 OX=2759912 GN=JNMMCFNH_00004 PE=4 SV=1	0.608187	Methanosarcinales archaeon ANME-1 ERB6
A0A7G9YS68_9EURY	2	1	36529.8	Protein-glutamate methylesterase/protein-glutamine glutaminase OS=Methanosarcinales archaeon ANME-1 ERB6 OX=2759912 GN=cheB PE=3 SV=1	0.245889	Methanosarcinales archaeon ANME-1 ERB6
A0A7G9YWB6_9EURY	3	3	58993.4	Glu_synthase domain-containing protein OS=Methanosarcinales archaeon ANME-1 ERB6 OX=2759912 GN=FGFEBGFE_00021 PE=3 SV=1	0.242497	Methanosarcinales archaeon ANME-1 ERB6
A0A7G9Z1B3_9EURY	3	2	58914.8	Adaptive-response sensory-kinase SasA OS=Methanosarcinales archaeon ANME-1 ERB6 OX=2759912 GN=sasA PE=4 SV=1	0.164177	Methanosarcinales archaeon ANME-1 ERB6
A0A7G9Z0J3_9EURY	3	1	144322	Site-specific DNA-methyltransferase (adenine-specific) OS=Methanosarcinales archaeon ANME-1 ERB6 OX=2759912 GN=JMICBFOL_00026 PE=4 SV=1	0.122793	Methanosarcinales archaeon ANME-1 ERB6
A0A7G9YYG5_9EURY	2	1	72741.2	Archaeal Lon protease OS=Methanosarcinales archaeon ANME-1 ERB6 OX=2759912 GN=GKHFHOKN_00025 PE=3 SV=1	0.0776155	Methanosarcinales archaeon ANME-1 ERB6
A0A7G9Z027_9EURY	4	4	56162.2	Lysine--tRNA ligase OS=Methanosarcinales archaeon ANME-1 ERB6 OX=2759912 GN=lysS PE=3 SV=1	0.0604661	Methanosarcinales archaeon ANME-1 ERB6
A0A7G9YTL7_9EURY;A0A7G9YZ29_9EURY	2	2	29251.3	4-hydroxy-tetrahydrodipicolinate reductase OS=Methanosarcinales archaeon ANME-1 ERB6 OX=2759912 GN=dapB PE=3 SV=1	0.0454611	Methanosarcinales archaeon ANME-1 ERB6
A0A7G9Z1A4_9EURY	2	1	25287.3	Uncharacterized protein OS=Methanosarcinales archaeon ANME-1 ERB6 OX=2759912 GN=KFAGBJAM_00020 PE=4 SV=1	0.0379661	Methanosarcinales archaeon ANME-1 ERB6
A0A7G9YYN9_9EURY	2	2	42260	Endonuc_Holl domain-containing protein OS=Methanosarcinales archaeon ANME-1 ERB6 OX=2759912 GN=GJIJNDME_00008 PE=4 SV=1	0.0344804	Methanosarcinales archaeon ANME-1 ERB6
A0A7G9Z668_9EURY	3	1	112699	DNA-directed RNA polymerase subunit beta OS=Methanosarcinales archaeon ANME-1 ERB7 OX=2759913 GN=rpoB PE=3 SV=1	10.2523	Methanosarcinales archaeon ANME-1 ERB7
A0A7G9Z2E0_9EURY;A0A662RSA4_9EURY	3	1	79504.7	Minichromosome maintenance protein MCM OS=Methanosarcinales archaeon ANME-1 ERB7 OX=2759913 GN=MCM PE=3 SV=1	1.77278	Methanosarcinales archaeon ANME-1 ERB7
A0A7G9Z7Y6_9EURY	3	3	48078.7	Formate dehydrogenase subunit alpha OS=Methanosarcinales archaeon ANME-1 ERB7 OX=2759913 GN=fdhA PE=4 SV=1	0.933262	Methanosarcinales archaeon ANME-1 ERB7
A0A7G9Z1H0_9EURY;A0A7G9Z3C8_9EURY;A0A7G9Z924_9EURY	3	2	71019.2	Archaeal Lon protease OS=Methanosarcinales archaeon ANME-1 ERB7 OX=2759913 GN=GDLDPPJJ_00013 PE=3 SV=1	0.784914	Methanosarcinales archaeon ANME-1 ERB7
A0A7G9Z4S0_9EURY	4	3	140713	Uncharacterized protein OS=Methanosarcinales archaeon ANME-1 ERB7 OX=2759913 GN=AJDLPONB_00008 PE=4 SV=1	0.352736	Methanosarcinales archaeon ANME-1 ERB7
A0A7G9Z588_9EURY	4	1	46757	Elongation factor 1-alpha OS=Methanosarcinales archaeon ANME-1 ERB7 OX=2759913 GN=tuf PE=3 SV=1	0.324453	Methanosarcinales archaeon ANME-1 ERB7
A0A7G9ZC18_9EURY	4	4	91106.7	Uncharacterized protein OS=Methanosarcinales archaeon ANME-1 ERB7 OX=2759913 GN=OHAEDELL_00030 PE=4 SV=1	0.317852	Methanosarcinales archaeon ANME-1 ERB7
A0A7G9Z8I4_9EURY	3	2	64599.7	DNA helicase OS=Methanosarcinales archaeon ANME-1 ERB7 OX=2759913 GN=CBNJMBCK_00011 PE=3 SV=1	0.293366	Methanosarcinales archaeon ANME-1 ERB7
A0A7G9Z4L5_9EURY	3	2	63489.2	Uncharacterized protein OS=Methanosarcinales archaeon ANME-1 ERB7 OX=2759913 GN=MHJDHPNH_00001 PE=3 SV=1	0.0957756	Methanosarcinales archaeon ANME-1 ERB7
A0A7G9Z7J1_9EURY	2	2	38187.5	Short chain isoprenyl diphosphate synthase OS=Methanosarcinales archaeon ANME-1 ERB7 OX=2759913 GN=idsA PE=3 SV=1	0.0460583	Methanosarcinales archaeon ANME-1 ERB7
A0A7G9Z5J6_9EURY	2	1	52366.8	Arginine--tRNA ligase OS=Methanosarcinales archaeon ANME-1 ERB7 OX=2759913 GN=argS PE=3 SV=1	0.0359993	Methanosarcinales archaeon ANME-1 ERB7
A0A7G9YGH4_9EURY	3	2	109817	DUF1156 domain-containing protein OS=Methanosarcinales archaeon ANME-2c ERB4 OX=2759911 GN=PLINODHC_00002 PE=4 SV=1	0.768425	Methanosarcinales archaeon ANME-2c ERB4
A0A7G9Y7J9_9EURY;A0A7G9YRL1_9EURY	4	1	69528	K(+)-insensitive pyrophosphate-energized proton pump OS=Methanosarcinales archaeon ANME-2c ERB4 OX=2759911 GN=hppA1 PE=3 SV=1	0.719953	Methanosarcinales archaeon ANME-2c ERB4
A0A7G9YFZ1_9EURY	3	1	103429	Alanine--tRNA ligase OS=Methanosarcinales archaeon ANME-2c ERB4 OX=2759911 GN=alaS PE=3 SV=1	0.416326	Methanosarcinales archaeon ANME-2c ERB4
A0A7G9YDT7_9EURY	3	1	103050	DNA helicase OS=Methanosarcinales archaeon ANME-2c ERB4 OX=2759911 GN=dbpA PE=3 SV=1	0.244629	Methanosarcinales archaeon ANME-2c ERB4
A0A7G9Y4I4_9EURY;A0A7G9YTZ6_9EURY;A0A7G9YYU0_9EURY;A0A0P7ZE43_9EURY;A0A1V4YHQ9_9EURY;A0A2I0NFH8_9EURY;A0A4E0QRY9_9EURY;A0A6A2FC05_9EURY;A0A7D5I5B2_9EURY;A0A7J9SP42_9EURY;A0A7J9T326_9EURY;A0A7K4A897_9EURY;A0A822IT06_9EURY;A0A822J979_9EURY;A0A842KJR7_9EURY;A0A842Y187_9EURY;D5EBD0_METMS;L0KXC7_METHD	3	2	43700.4	Argininosuccinate synthase OS=Methanosarcinales archaeon ANME-2c ERB4 OX=2759911 GN=argG PE=3 SV=1	0.193258	Methanosarcinales archaeon ANME-2c ERB4
A0A7G9YID8_9EURY	2	1	120678	Isoleucine--tRNA ligase OS=Methanosarcinales archaeon ANME-2c ERB4 OX=2759911 GN=ileS PE=3 SV=1	0.174504	Methanosarcinales archaeon ANME-2c ERB4
A0A7G9YCZ4_9EURY	2	2	47302.7	Tol-Pal system protein TolB OS=Methanosarcinales archaeon ANME-2c ERB4 OX=2759911 GN=tolB_2 PE=4 SV=1	0.17082	Methanosarcinales archaeon ANME-2c ERB4
A0A7G9YPV6_9EURY;A0A7J2MGM5_9EURY;A0A849PK87_9EURY;A0A347ACU8_9EURY;A0A368PA25_9EURY;A0A662RFL3_9EURY;A0A7C6FYC8_9EURY;A0A7G9YQJ3_9EURY;A0A7J4IDC2_9EURY;A0A849PI16_9EURY;A0A8E7AWT9_9EURY;A0A8F5ZH20_METHU	3	1	46288.3	5'-deoxyadenosine deaminase OS=Methanosarcinales archaeon ANME-2c ERB4 OX=2759911 GN=dadD PE=3 SV=1	0.15352	Methanosarcinales archaeon ANME-2c ERB4
A0A7G9Y018_9EURY;A0A7G9YH41_9EURY;A0A3R7DKB5_9EURY;A0A662R966_9EURY;A0A7C0ZW80_9EURY;A0A7G9YGU3_9EURY;A0A7G9YNM1_9EURY;A0A7J2MEF7_9EURY;A0A7J4FUK7_9EURY	5	2	57249	DNA-directed RNA polymerase OS=Methanosarcinales archaeon ANME-2c ERB4 OX=2759911 GN=rpoB2 PE=3 SV=1	0.0759803	Methanosarcinales archaeon ANME-2c ERB4
A0A7G9YRS9_9EURY	3	2	34558.6	Vitamin B12 import ATP-binding protein BtuD OS=Methanosarcinales archaeon ANME-2c ERB4 OX=2759911 GN=btuD PE=4 SV=1	0.0529768	Methanosarcinales archaeon ANME-2c ERB4
A0A7G9YL85_9EURY	3	2	43709.4	S-adenosylmethionine synthase OS=Methanosarcinales archaeon ANME-2c ERB4 OX=2759911 GN=mat PE=3 SV=1	0.0493703	Methanosarcinales archaeon ANME-2c ERB4
A0A7G9Y550_9EURY	2	1	50748.3	Terminase_6C domain-containing protein OS=Methanosarcinales archaeon ANME-2c ERB4 OX=2759911 GN=ABGNOHFO_00026 PE=4 SV=1	0.0245228	Methanosarcinales archaeon ANME-2c ERB4
A0A7G9YLL6_9EURY	3	1	99643.2	Valine--tRNA ligase OS=Methanosarcinales archaeon ANME-2c ERB4 OX=2759911 GN=ileS PE=3 SV=1	0.00366501	Methanosarcinales archaeon ANME-2c ERB4
