# Supplementary material for: An Initial Proteomic Analysis of Biogas-Related Metabolism of Euryarchaeota Consortia in Sediments from the Santiago River, México
Source: Microorganisms. 2023 Jun 23;11(7):1640. doi: 10.3390/microorganisms11071640 (PMC10384328; doi:10.3390/microorganisms11071640)
Supplement: Supplementary file 1 [file microorganisms-11-01640-s001.zip › Table S4.xlsx]

## Sheet: Hoja1
Table S4. Orthologs identified in SRS
Name (orthologs)	Number of proteins	Total Mass (ng)
Uncharacterized protein	267	-
Uncharacterized protein (Fragment)	20	-
V-type ATP synthase alpha chain	35	40.91
Chromosome partition protein Smc	24	24.27
Adhesin-like protein	7	22.72
Thermosome subunit	40	18.51
PAS domain S-box protein	30	16.43
Leucine--tRNA ligase	8	13.19
AAA family ATPase	21	12.22
DNA polymerase II large subunit	21	11.56
Histidine kinase	15	11.04
DNA helicase	18	10.56
Alanine--tRNA ligase	13	9.87
Sensory transduction histidine kinase	14	9.12
Chaperone protein DnaK	19	9.03
Phosphoenolpyruvate synthase	17	8.99
Methionine--tRNA ligase	18	8.93
Methyl-coenzyme M reductase subunit beta	21	8.19
Acetyl-CoA decarbonylase/synthase complex subunit alpha	16	8.09
DNA polymerase	12	8.09
Elongation factor 1-alpha	29	7.66
DNA gyrase subunit A	9	7.63
Isoleucine--tRNA ligase	12	7.28
Acetyl-CoA decarbonylase/synthase complex subunit gamma	11	6.82
V-type ATP synthase beta chain	17	6.37
Methanol:corrinoid methyltransferase	10	6.01
CoB--CoM heterodisulfide reductase iron-sulfur subunit A	16	5.65
DNA double-strand break repair Rad50 ATPase	11	5.53
Methyl-coenzyme M reductase subunit alpha	19	5.49
V-type ATP synthase subunit I	7	5.48
Elongation factor 2	25	5.39
Heat shock protein 60 family chaperone GroEL	7	5.2
Archaeal glutamate synthase [NADPH]	7	5.022
Methyl coenzyme M reductase system_ component A2	18	4.85
Type I site-specific deoxyribonuclease	15	4.85
Proteasome-activating nucleotidase	11	3.98
Proteasome subunit alpha	10	3.86
Acetyl-CoA decarbonylase/synthase complex subunit beta	7	3.86
Chaperonin GroEL	11	3.8
Cell division protein FtsH	8	3.72
DNA topoisomerase 1	13	3.65
DNA-directed RNA polymerase	12	3.57
Anaerobic ribonucleoside-triphosphate reductase	9	3.56
5_10-methylenetetrahydromethanopterin reductase	22	3.55
CDC48 family AAA ATPase	13	3.22
Threonine--tRNA ligase	11	3.22
Acetyl-CoA decarbonylase/synthase complex subunit delta	8	3.14
DNA gyrase subunit B	10	3.13
Aspartate--tRNA(Asp/Asn) ligase	12	3.11
Hydroxylamine reductase	10	3.01
Acetolactate synthase	8	2.96
Hydantoinase	10	2.94
Formate dehydrogenase subunit alpha	7	2.73
DEAD/DEAH box helicase	7	2.64
Arginine--tRNA ligase	9	2.61
Glutamyl-tRNA(Gln) amidotransferase subunit E	8	2.59
Carbamoyl-phosphate synthase large chain	9	2.5
Universal stress protein	15	2.45
Tryptophan synthase beta chain	7	2.41
Archaeal Lon protease	12	2.34
DNA-directed RNA polymerase subunit Rpo1N	8	2.28
ABC transporter ATP-binding protein	9	2.27
Site-specific DNA-methyltransferase (adenine-specific)	9	2.27
Inosine-5'-monophosphate dehydrogenase	9	2.2
Pyruvate_ phosphate dikinase	8	2.07
F420-dependent methylenetetrahydromethanopterin dehydrogenase	12	2.03
V-type ATP synthase subunit C	10	1.93
ATP-binding protein	9	1.93
Ferredoxin	7	1.84
Coenzyme-B sulfoethylthiotransferase (Fragment)	8	1.8
Glutamine--fructose-6-phosphate aminotransferase [isomerizing]	7	1.77
Methyl-coenzyme M reductase subunit gamma	14	1.56
DNA primase DnaG	8	1.44
D-3-phosphoglycerate dehydrogenase	9	1.27
Digeranylgeranylglycerophospholipid reductase	7	1.26
Tetrahydromethanopterin S-methyltransferase subunit A	8	1.21
Proline--tRNA ligase	9	1.19
Fructose-bisphosphate aldolase	7	1.02
2-amino-3_7-dideoxy-D-threo-hept-6-ulosonate synthase	7	0.87
50S ribosomal protein L6	9	0.72
Phosphomethylpyrimidine synthase	9	0.67
30S ribosomal protein S7	7	0.6
