# Supplementary material for: An Initial Proteomic Analysis of Biogas-Related Metabolism of Euryarchaeota Consortia in Sediments from the Santiago River, México
Source: Microorganisms. 2023 Jun 23;11(7):1640. doi: 10.3390/microorganisms11071640 (PMC10384328; doi:10.3390/microorganisms11071640)
Supplement: Supplementary file 1 [file microorganisms-11-01640-s001.zip › Table S6.xlsx]

## Sheet: Hoja1
Table S6. Methyl-coenzyme M subunits detected in SRS
Accession	Peptide count	Unique peptides	Mass	Description	ng
A0A832L7M4_9EURY;D7E8Y1_METEZ	16	1	45673.9	Methyl-coenzyme M reductase subunit beta OS=Methanosarcina sp OX=2213 GN=mcrB PE=3 SV=1	1.71202
A0A0E3PU26_METMZ;A0A0E3R8K1_METMZ;A0A0E3RBS6_METMZ;A0A0E3RJZ5_METMZ;A0A0E3RW09_METMZ;A0A0F8JJU9_METMZ;Q8PXH4_METMA;M1PWP9_METMZ;A0A832S6M0_9EURY;Q8THG7_METAC;A0A0F8CHH1_9EURY;A0A0F8D795_9EURY;A0A0F8E5K7_9EURY;A0A0F8FY91_9EURY;A0A847PPE5_9EURY;A0A1E7GGH5_9EURY;A0A498GSR7_9EURY;A0A0E3NDK1_METTT;A0A0E3NII2_METTE;A0A0E3SBC4_9EURY;A0A1I6X3P3_METTE;A0A660HSG9_9EURY;A0A7J4PJV6_9EURY;A0A1V4YKJ4_9EURY;A0A…	44	17	45687	Methyl-coenzyme M reductase subunit beta OS=Methanosarcina mazei WWM610 OX=1434117 GN=MSMAW_0072 PE=3 SV=1	1.65266
A0A0E3RG71_METMZ;Q8PXH8_METMA;A0A0E3P9A3_9EURY;A0A0E3PHV4_9EURY;A0A0E3PRT2_9EURY;A0A832L7I5_9EURY;A0A1B1QKU6_9EURY;A4PJ16_METMZ;W8EDR0_9EURY;Q6B9V5_9EURY	30	2	62313.3	Methyl-coenzyme M reductase subunit alpha OS=Methanosarcina mazei S-6 OX=213585 GN=MSMAS_0073 PE=3 SV=1	1.43159
A0A1V4ZNX3_9EURY	4	1	46439.3	Methyl-coenzyme M reductase subunit beta OS=Methanoregula sp. PtaU1.Bin051 OX=1811682 GN=mcrB PE=3 SV=1	1.09946
A0A8E7EJN1_9EURY;A0A8F5VM50_METHU	4	1	63204.7	Methyl-coenzyme M reductase subunit alpha OS=Methanospirillum sp. J.3.6.1-F.2.7.3 OX=2834276 GN=mcrA PE=3 SV=1	0.845858
A0A063ZAJ9_9EURY;A0A7K3YF31_9EURY;A3CSG1_METMJ;A0A843L8S7_9EURY;A0A0H1R1P2_9EURY;A0A1M4MKT4_9EURY;A0A843KPA4_9EURY;A0A8D4VHU8_9EURY;A0A0X3BNP7_9EURY;I7LMP5_METBM;A0A101IW47_9EURY;A0A117LQD4_9EURY;A0A2I0P8G2_9EURY;A0A7K4C1U1_9EURY;H7CHX7_9EURY;A0A1G8Z6V9_9EURY;A0A498GZI7_9EURY;A0A7C1DSN0_9EURY;A0A7C1E2F3_9EURY;A0A7K4DHI4_9EURY;A0A831LA14_9EURY;B8GE93_METPE;A0A063ZC96_9EURY;A0A0X3BN07_9EURY;A0A124G…	16	7	63395.8	Methyl-coenzyme M reductase subunit alpha OS=Methanoculleus sp. MH98A OX=1495314 GN=EI28_09525 PE=3 SV=1	0.639964
A0A1V5A8Q3_9EURY;A0A1V5A966_9EURY;A0A1V5AKV3_9EURY;A0A7J4KHY9_9EURY;A0A7K4A5Z2_9EURY;A0A843LHN5_9EURY;A0A2I0CZN1_9EURY;A0A2L1CAA2_METMI;A0A2Z5PGT2_METMI;A0A2Z5PUQ9_METMI;A0A7C1DWH2_9EURY;A0A7J4IJX4_9EURY;A0A7J4PJN9_9EURY;A0A7J9NJ65_METMI;A0A7J9NLK0_METMI;A0A7J9NU88_METMI;A0A7J9NZZ5_METMI;A0A7J9P8A4_METMI;A0A7J9PAT8_METMI;A0A7J9PH65_METMI;A0A7J9PSY2_METMI;A0A7J9S3P0_METMI;A0A7J9S539_METMI;A0A7K3YJ…	11	5	46676.6	Methyl-coenzyme M reductase subunit beta OS=Methanoregulaceae archaeon PtaU1.Bin066 OX=1811725 GN=mcrB PE=3 SV=1	0.522646
A0A424YUX5_9EURY;A0A3R7VTZ6_9EURY	8	3	62986.3	Methyl-coenzyme M reductase subunit alpha OS=Methanocalculus sp. MSAO_Arc2 OX=2293855 GN=mcrA PE=3 SV=1	0.509597
R9SP28_9EURY	3	1	60153.8	Methyl-coenzyme M reductase component A2 AtwA OS=Methanobrevibacter sp. AbM4 OX=224719 GN=atwA PE=4 SV=1	0.454274
A0A0E3L1V9_9EURY;A0A0E3L3U0_9EURY;A0A0F8CUL6_9EURY;A0A0F8P7U1_9EURY;A0A0F8SGU3_9EURY;A0A524LYU8_9EURY;A0A2V2MTP4_9EURY	13	4	45600.9	Methyl-coenzyme M reductase subunit beta OS=Methanosarcina sp. WWM596 OX=1434103 GN=MSWHS_0088 PE=3 SV=1	0.42017
A0A843KSB2_9EURY	3	1	46591.5	Methyl-coenzyme M reductase subunit beta OS=Methanolinea sp OX=2268143 GN=mcrB PE=3 SV=1	0.41538
A0A7K4HNG6_9EURY	21	3	46117.6	Methyl-coenzyme M reductase subunit beta OS=Methanofollis tationis OX=81417 GN=mcrB PE=3 SV=1	0.393275
A0A0E3RLA8_METMZ;A0A0F8J535_METMZ;A0A0E3R5P2_METMZ;A0A0E3RSN5_METMZ;M1Q8Y9_METMZ;A0A0F8DAJ0_9EURY;A0A0F8DPF0_9EURY;A0A0F8E2C9_9EURY;A0A0F8FD11_9EURY;A0A0E3L9N0_9EURY;A0A0E3PIN1_9EURY;A0A0E3PTK0_9EURY;A0A0E3S7P4_9EURY;A0A832S811_9EURY;Q8THH0_METAC;A0A0F8BXA5_9EURY;A0A0E3NHC1_9EURY;A0A0E3NR53_9EURY;A0A0E3S3U4_9EURY;A0A7J4PJM5_9EURY;A0A1E7GGH9_9EURY;A0A062V5Q9_9EURY;A0A117L7M1_9EURY;A0A2P5K3A1_9EURY…	21	3	27795.4	Methyl-coenzyme M reductase subunit gamma OS=Methanosarcina mazei LYC OX=1434114 GN=MSMAL_0074 PE=3 SV=1	0.387261
A0A7K4HNW6_9EURY;J1L0F2_9EURY;A0A483CSA4_9EURY;A0A7C1DWE0_9EURY;E1RDX5_METP4;A0A0X3BM05_9EURY;A0A101GNA8_9EURY;A0A1M4MKI9_9EURY;A0A2I0P8G5_9EURY;A0A843J997_9EURY;A3CSG0_METMJ;I7KZS5_METBM;A0A1G9CB13_9EURY;A0A7K3Y4D7_9EURY;A0A843KFB1_9EURY;H1YXI0_9EURY;B8GE92_METPE;A0A063ZDT0_9EURY;A0A1G9B4E2_9EURY;A7I5U0_METB6;A0A1D2WLF8_9EURY;A0A1D2X2Z5_9EURY;A0A1H7M322_9EURY;A0A2I0PIR3_9EURY;A0A328RT06_9EURY;A0…	12	2	28958.8	Methyl-coenzyme M reductase subunit gamma OS=Methanofollis tationis OX=81417 GN=mcrG PE=3 SV=1	0.332519
A0A842KIT3_9EURY	4	1	62903.2	Methyl-coenzyme M reductase subunit alpha OS=Methanomethylovorans sp OX=2758717 GN=mcrA PE=3 SV=1	0.311694
A0A1D3L4I5_9EURY	9	4	47218.9	Methyl-coenzyme M reductase subunit beta OS=Methanobacterium congolense OX=118062 GN=mcrB PE=3 SV=1	0.296153
A0A843KZ47_9EURY	6	1	46088.8	Methyl-coenzyme M reductase subunit beta OS=Methanoculleus sp OX=90427 GN=mcrB PE=3 SV=1	0.27935
A0A484F5U2_9EURY	2	1	63190.9	Methyl-coenzyme M reductase subunit alpha OS=Methanimicrococcus blatticola OX=91560 GN=C7391_0592 PE=3 SV=1	0.266919
A0A0E3S0F2_9EURY	9	1	45722.2	Methyl-coenzyme M reductase subunit beta OS=Methanosarcina lacustris Z-7289 OX=1434111 GN=MSLAZ_0160 PE=3 SV=1	0.264967
A0A2H4VBZ6_9EURY;A0A2H4VH26_9EURY;A0A7K4DN93_9EURY;A0A1V4YF09_9EURY;A0A2I0PXW3_9EURY;A0A347ANH8_9EURY;A0A7L4NYF9_9EURY;D2KZW2_9EURY;D2KZX2_9EURY;K6U1G4_9EURY;U6EEP1_9EURY;D2KZW3_9EURY;D2KZW8_METFO;D2KZX1_9EURY;H7CHX9_9EURY;A0A2I0PZS5_9EURY;A4PJ15_METWO;D2KZW5_METBR;D2KZW7_9EURY;D2KZW9_METIV;D2KZX0_9EURY;D2KZX3_9EURY;E3W770_9EURY;E7EJD6_9EURY;Q6TWD8_9EURY;A2V7N3_9EURY;A2V7N7_9EURY;D2KZW6_9EURY;E7E…	11	1	61112.3	Methyl-coenzyme M reductase subunit alpha OS=Methanobacterium subterraneum OX=59277 GN=BK007_06085 PE=3 SV=1	0.258251
A0A1V4TNC4_9EURY	4	2	46339.1	Methyl-coenzyme M reductase subunit beta OS=Methanoregula sp. PtaB.Bin085 OX=1811680 GN=mcrB PE=3 SV=1	0.247172
A0A0E3KRH8_METTE;A0A3G9CUG4_METTE;A0A660HRY1_9EURY;A0A7K4ASK3_9EURY	19	1	62531.5	Methyl-coenzyme M reductase subunit alpha OS=Methanosarcina thermophila CHTI-55 OX=1434121 GN=MSTHC_1645 PE=3 SV=1	0.229062
MCRB_METBF;A0A0E3LIA6_9EURY;A0A0E3QHL8_9EURY;A0A0E3QIX1_METBA;A0A0E3QPF0_METBA;A0A0E3R526_METBA;A0A0G3CI85_METBA;A0A1D2WEL0_9EURY	24	12	45706	Methyl-coenzyme M reductase subunit beta OS=Methanosarcina barkeri (strain Fusaro / DSM 804) OX=269797 GN=mcrB PE=1 SV=3	0.220427
A0A124FI74_9EURY;A0A832RX74_9EURY;A0A8I3AZW4_9EURY	3	1	62530.7	Methyl-coenzyme M reductase subunit alpha OS=Methanosarcinales archeaon 56_1174 OX=1635287 GN=XD62_0880 PE=3 SV=1	0.209497
A0A0Q0VKN3_9EURY	8	2	28974.9	Methyl-coenzyme M reductase subunit gamma OS=Methanoculleus sp. SDB OX=1735326 GN=APR53_00355 PE=3 SV=1	0.201397
A0A223ZGJ6_9EURY;A0A371NCG4_9EURY;A0A6B9TG02_9EURY;A0A6B9TIP4_9EURY;A0A842LMK5_9EURY;A0A842YQM3_METTF;MCRA_METTH;MCRA_METTM;T2GIB2_9EURY;A0A5B9M1R9_9EURY;H7CHY1_METWO;S6BNL3_9EURY;A0A3A5HF28_9EURY;A0A6A8RL53_9EURY;E1ANS5_9EURY;F0T8R3_METLA;S6BES5_9EURY;D2KZW4_9EURY	8	2	60741	Methyl-coenzyme M reductase subunit alpha OS=Methanothermobacter sp. EMTCatA1 OX=2017966 GN=tca_01121 PE=3 SV=1	0.200852
A0A7T9CEL6_9EURY	5	2	29324.4	Methyl-coenzyme M reductase subunit gamma OS=Methanolinea sp OX=2268143 GN=mcrG PE=3 SV=1	0.169738
A0A0E3LED7_9EURY;A0A0E3PB83_9EURY;A0A0E3PI06_9EURY	30	11	45538.8	Methyl-coenzyme M reductase subunit beta OS=Methanosarcina siciliae C2J OX=1434118 GN=MSSAC_4251 PE=3 SV=1	0.15586
A0A1V4YFR4_9EURY;A0A7L4NXL8_9EURY	6	2	28574.1	Methyl-coenzyme M reductase subunit gamma OS=Methanobacterium sp. PtaU1.Bin097 OX=1811675 GN=mcrG PE=3 SV=1	0.134988
A0A843AFC8_METFO	11	1	61025.2	Methyl-coenzyme M reductase subunit alpha OS=Methanobacterium formicicum OX=2162 GN=mcrA PE=3 SV=1	0.132543
A0A099T3R6_METMT;A0A1I0BEP0_9EURY;A0A0E3SPU0_METMT;A0A7L4QZG0_9EURY;A0A842KLZ6_9EURY;A0A314ZZA4_9EURY	9	1	45430.4	Methyl-coenzyme M reductase subunit beta OS=Methanococcoides methylutens OX=2226 GN=LI82_01730 PE=3 SV=1	0.12478
A0A162FL39_9EURY	5	4	46773	Methyl-coenzyme M reductase subunit beta OS=Methanobrevibacter filiformis OX=55758 GN=MBFIL_13630 PE=3 SV=1	0.119897
A0A2V2MZL0_9EURY;A0A2V2NBB8_9EURY;A0A7K4B1M3_9EURY;A0A7K4B833_9EURY;Q2FSN0_METHJ	7	1	63329.6	Methyl-coenzyme M reductase subunit alpha OS=Methanospirillum lacunae OX=668570 GN=mcrA PE=3 SV=1	0.113369
A0A483CUU4_9EURY	13	5	46245.6	Methyl-coenzyme M reductase subunit beta OS=Methanofollis fontis OX=2052832 GN=mcrB PE=3 SV=1	0.107694
A0A284VQI0_9EURY	4	1	28395.8	Methyl-coenzyme M reductase subunit gamma OS=Candidatus Methanoperedens nitroreducens OX=1392998 GN=mcrG PE=3 SV=1	0.0921049
A0A847V980_9EURY	5	1	62442.9	Methyl-coenzyme M reductase subunit alpha OS=Methanospirillum sp OX=45200 GN=mcrA PE=3 SV=1	0.0779746
MCRG_METBF	13	3	27925.4	Methyl-coenzyme M reductase subunit gamma OS=Methanosarcina barkeri (strain Fusaro / DSM 804) OX=269797 GN=mcrG PE=1 SV=3	0.074739
MCRA_METBF	20	3	62418.4	Methyl-coenzyme M reductase subunit alpha OS=Methanosarcina barkeri (strain Fusaro / DSM 804) OX=269797 GN=mcrA PE=1 SV=3	0.0662331
A0A368PAH8_9EURY;A0A7H1KNU1_9EURY	2	2	62283	Methyl-coenzyme M reductase subunit alpha OS=ANME-2 cluster archaeon OX=2056317 GN=mcrA PE=3 SV=1	0.0589407
A0A347AEF6_9EURY	6	1	60940.4	Methyl-coenzyme M reductase subunit alpha OS=Methanobacterium sp. BRmetb2 OX=2025350 GN=mcrA PE=3 SV=1	0.0583174
A0A8D5AH04_9EURY	7	1	29037.1	Methyl-coenzyme M reductase OS=Methanoculleus chikugoensis OX=118126 GN=MchiMG62_05020 PE=4 SV=1	0.0555372
Q6ITX2_9EURY	3	2	22849.6	Methyl-coenzyme M reductase alpha subunit (Fragment) OS=uncultured Methanomicrobiales archaeon OX=183760 GN=mcrA PE=4 SV=1	0.0542576
A0A484F511_9EURY	4	2	46182.4	Methyl-coenzyme M reductase subunit beta OS=Methanimicrococcus blatticola OX=91560 GN=C7391_0588 PE=3 SV=1	0.0533338
A0A090I2G6_METFO	7	1	60809.1	Methyl-coenzyme M reductase subunit alpha OS=Methanobacterium formicicum OX=2162 GN=mcrA PE=3 SV=1	0.0486549
A0A7T9CEL0_9EURY	4	1	46814.7	Methyl-coenzyme M reductase subunit beta OS=Methanolinea sp OX=2268143 GN=mcrB PE=3 SV=1	0.0471984
A0A7K4A9V2_9EURY	6	2	28918.6	Methyl-coenzyme M reductase subunit gamma OS=Methanosarcinaceae archaeon OX=1945595 GN=mcrG PE=3 SV=1	0.0424499
D1YVW2_METPS	3	1	47337.4	Methyl-coenzyme M reductase subunit beta OS=Methanocella paludicola (strain DSM 17711 / JCM 13418 / NBRC 101707 / SANAE) OX=304371 GN=mcrB PE=3 SV=1	0.0394481
A0A1V4YLJ3_9EURY	5	1	28356.2	Methyl-coenzyme M reductase subunit gamma OS=Methanomethylovorans sp. PtaU1.Bin093 OX=1811679 GN=mcrG PE=3 SV=1	0.0360509
A0A7J4EMK2_9EURY	3	1	28486	Methyl-coenzyme M reductase subunit gamma OS=Methanosarcinales archaeon OX=2250255 GN=mcrG PE=3 SV=1	0.0353948
A0A124G582_9EURY;A0A8J8B5S5_9EURY;A0A3R7YGV6_9EURY;A0A7K3YVP2_9EURY	9	1	28983	Methyl-coenzyme M reductase subunit gamma OS=Methanomicrobiales archaeon 53_19 OX=1641394 GN=XE11_1767 PE=3 SV=1	0.0235889
A0A0E3LK99_9EURY	21	2	62502.5	Methyl-coenzyme M reductase subunit alpha OS=Methanosarcina sp. Kolksee OX=1434099 GN=MSKOL_3374 PE=3 SV=1	0.0230139
A0A126QVA5_9EURY	5	3	30595.4	Methyl-coenzyme M reductase subunit gamma OS=methanogenic archaeon mixed culture ISO4-G1 OX=1452364 GN=AUP07_0615 PE=3 SV=1	0.0143263
A0A1C7D1E3_METWO;A0A223ZG39_9EURY;A0A371NE86_9EURY;A0A5B9M6X9_9EURY;A0A6B9TG17_9EURY;A0A6B9TK49_9EURY;A0A7J4MY44_METTF;A0A842LNM3_9EURY;A0A842YL18_METTF;C6EVZ6_9EURY;MCRG_METTH;MCRG_METTM;T2GIN3_9EURY;A0A2I0PKQ3_9EURY	5	1	28802.2	Methyl-coenzyme M reductase subunit gamma OS=Methanothermobacter wolfeii OX=145261 PE=1 SV=1	0.0118317
A0A1G9B6J4_9EURY;A0A101IW50_9EURY;A0A7K4HR18_9EURY;A0A843KT73_9EURY;H1YXI3_9EURY;J1L3J4_9EURY	9	2	46156.7	Methyl-coenzyme M reductase subunit beta OS=Methanoculleus thermophilus OX=2200 GN=SAMN04488571_1085 PE=3 SV=1	0.00996291
A0A063ZCD3_9EURY;A0A0H1R9X4_9EURY;A0A7K3YEV8_9EURY;A0A843L4M5_9EURY	8	2	29081.2	Methyl-coenzyme M reductase subunit gamma OS=Methanoculleus sp. MH98A OX=1495314 GN=EI28_09530 PE=3 SV=1	0.00965004
A0A483CQ12_9EURY	11	1	63017.4	Methyl-coenzyme M reductase subunit alpha OS=Methanofollis fontis OX=2052832 GN=mcrA PE=3 SV=1	0.00942844
A0A831PST7_9EURY;A0A101GN58_9EURY;A0A101IW34_9EURY;A0A117LUH0_9EURY;A0A3R7XD74_9EURY;A0A843KMI4_9EURY;A0A843KNH2_9EURY;A0A8J8B772_9EURY;L0HAZ8_METFS	21	1	45979.4	Methyl-coenzyme M reductase subunit beta OS=Methanofollis liminatans OX=2201 GN=mcrB PE=3 SV=1	0.00885701
