# Supplementary material for: An Initial Proteomic Analysis of Biogas-Related Metabolism of Euryarchaeota Consortia in Sediments from the Santiago River, México
Source: Microorganisms. 2023 Jun 23;11(7):1640. doi: 10.3390/microorganisms11071640 (PMC10384328; doi:10.3390/microorganisms11071640)
Supplement: Supplementary file 1 [file microorganisms-11-01640-s001.zip › Table S3.xlsx]

## Sheet: Hoja1
Table S3. V-type ATP synthase subunits detected in SRS
Accession	Peptide count	Unique peptides	Molecular Mass	Description	Mass (ng)
VATA_METMA;A0A0F8P8C6_METMZ;A0A0F8PH53_METMZ;A0A0E3PV76_METMZ;A0A0E3R5R7_METMZ;A0A0E3RHT6_METMZ;A0A0E3RM19_METMZ;A0A0E3WQ13_METMZ;M1QGT0_METMZ;A0A660HQH6_9EURY;A0A0E3SMH9_METBA;A0A0E3S8V9_9EURY;A0A832SKJ6_9EURY;VATA_METAC;A0A0E3NL16_9EURY;A0A0E3NS11_9EURY;A0A0F8CEG3_9EURY;A0A0F8D7E4_9EURY;A0A0F8E8D8_9EURY;A0A0F8FCD1_9EURY;A0A0F8FXH7_9EURY;A0A0F8SQH8_9EURY;A0A2A2HR67_9EURY;A0A832LGN6_9EURY;A0A832T…	49	15	64168.7	V-type ATP synthase alpha chain OS=Methanosarcina mazei (strain ATCC BAA-159 / DSM 3647 / Goe1 / Go1 / JCM 11833 / OCM 88) OX=192952 GN=atpA PE=1 SV=2	1.77028
VATC_METMA;A0A0E3LRR9_METMZ;A0A0E3LTL2_METMZ;A0A0E3PW94_METMZ;A0A0E3RX39_METMZ;A0A0E3WMX5_METMZ;A0A0F8FZB5_METMZ;A0A6C0VHK8_METMZ;A0A498GTM8_9EURY;A0A660HQK7_9EURY;A0A0E3SPA4_METBA;A0A7K4AWE5_9EURY;A0A847PSZ9_9EURY;A0A0E3HA67_METTE;A0A0E3LI17_9EURY;A0A0E3LK14_9EURY;A0A0E3NFT8_METTT;A0A1I6YJD1_METTE;A0A2A2HR48_9EURY;A0A832U5U8_9EURY;A0A0E3QH14_METBA;A0A0E3QS09_METBA;A0A0E3R1H6_METBA;A0A0G3CEA6_MET…	40	11	41358	V-type ATP synthase subunit C OS=Methanosarcina mazei (strain ATCC BAA-159 / DSM 3647 / Goe1 / Go1 / JCM 11833 / OCM 88) OX=192952 GN=atpC PE=3 SV=1	0.277276
A0A7L4Q894_9EURY;A0A101H1U6_9EURY;A0A101H3I3_9EURY;A0A101IWD3_9EURY;A0A1F2PB02_9EURY;A0A3R7X4K1_9EURY;A0A3R7XEK8_9EURY;A0A564QDB5_9EURY;A0A662RZ12_9EURY;A0A832X5Y7_9EURY;A0A8J7W5L4_9EURY;H1YZE8_9EURY;NUOCD_BACTN	38	34	63707.2	V-type ATP synthase alpha chain OS=Methanosarcinales archaeon OX=2250255 GN=atpA PE=3 SV=1	2.0127
VATB_METMA;A0A0E3LES5_METMZ;A0A0E3R937_METMZ;A0A0E3RH62_METMZ;A0A0E3RNL6_METMZ;A0A0E3RTP0_METMZ;A0A0F8RX73_METMZ;M1Q7Q3_METMZ;A0A0E3WXH1_METBA;A0A0E3PH78_9EURY;A0A0E3PT72_9EURY;A0A0E3SBE1_9EURY;A0A498GVB8_9EURY;A0A832S9E7_9EURY;VATB_METAC;A0A0E3KZB9_METTT;A0A0E3NCK1_METTE;A0A0E3P8L7_9EURY;A0A1I6YJB9_METTE;A0A832W314_9EURY;A0A0E3Q873_9EURY;A0A0E3QHG8_9EURY;A0A832L919_9EURY;A0A832TTZ4_9EURY;A0A847P…	26	11	50339.5	V-type ATP synthase beta chain OS=Methanosarcina mazei (strain ATCC BAA-159 / DSM 3647 / Goe1 / Go1 / JCM 11833 / OCM 88) OX=192952 GN=atpB PE=1 SV=2	3.25147
A0A0E3H9F9_METTT;A0A0E3L0G8_METTE;A0A1I6YJU5_METTE	26	1	64063.5	V-type ATP synthase alpha chain OS=Methanosarcina thermophila (strain ATCC 43570 / DSM 1825 / OCM 12 / VKM B-1830 / TM-1) OX=523844 GN=atpA PE=3 SV=1	0.00453797
A0A498GQY3_9EURY	24	1	63918.2	V-type ATP synthase alpha chain OS=Methanosarcina sp. MSH10X1 OX=2507075 GN=atpA PE=3 SV=1	0.0228841
VATI_METMA;A0A0E3PV59_METMZ;A0A0E3R934_METMZ;A0A0E3RH57_METMZ;A0A0E3RNL3_METMZ;A0A0F8P8C8_METMZ;A0A4P8R040_METMZ;M1Q7Q8_METMZ;A0A0E3WR36_METMZ;A0A0F8F3J3_METMZ;A0A660HQJ3_9EURY;A0A498GTU5_9EURY;A0A0E3H9F8_METTT;A0A0E3NEP0_METTE;A0A1I6YJM1_METTE;A0A0E3LKP1_METBA;A0A0E3Q868_9EURY;A0A0E3QHG3_9EURY;A0A0E3QSW4_METBA;A0A0E3R469_METBA;A0A0E3SMI1_METBA;A0A0G3CIY7_METBA;A0A1D2X0G7_9EURY;A0A2A2HR43_9EURY;Q…	19	13	72020.7	V-type ATP synthase subunit I OS=Methanosarcina mazei (strain ATCC BAA-159 / DSM 3647 / Goe1 / Go1 / JCM 11833 / OCM 88) OX=192952 GN=atpI PE=3 SV=2	2.67852
A0A7L4Q6E4_9EURY;A0A7L4Q6M9_9EURY	18	12	43970.3	V-type ATP synthase beta chain (Fragment) OS=Methanosarcinales archaeon OX=2250255 GN=GKC09_10680 PE=3 SV=1	1.55515
VATE_METMA;A0A0E3PTE7_METMZ;A0A0E3R9M7_METMZ;A0A0E3RCU3_METMZ;A0A0E3RKR3_METMZ;A0A0F8HFR4_METMZ;A0A0E3RVZ3_METMZ;A0A0F8HT98_METMZ;A0A6C0VII1_METMZ;A0A0E3LMT7_METBA;A0A0E3Q8N7_9EURY;A0A0E3QG18_9EURY;A0A0E3QIT1_METBA;A0A0E3R239_METBA;A0A0G3CAQ2_METBA;A0A1D2X0H8_9EURY;A0A2A2HQU8_9EURY;VATE_METBF;A0A0E3KQ92_METTT;A0A0E3KR48_METTE;A0A0E3WYG9_METBA;A0A1I6YJP4_METTE;A0A498GWF5_9EURY;A0A660HQJ8_9EURY;A0A…	16	14	20386.1	V-type ATP synthase subunit E OS=Methanosarcina mazei (strain ATCC BAA-159 / DSM 3647 / Goe1 / Go1 / JCM 11833 / OCM 88) OX=192952 GN=atpE PE=3 SV=2	0.772631
A0A7L4Q6B0_9EURY	15	12	39426.7	V-type ATP synthase subunit C OS=Methanosarcinales archaeon OX=2250255 GN=ahaC PE=3 SV=1	0.895664
VATD_METMA;A0A0E3PV67_METMZ;A0A0E3R9I8_METMZ;A0A0E3RDQ8_METMZ;A0A0E3RQE3_METMZ;A0A0E3RVZ8_METMZ;A0A0F8IW08_METMZ;A0A4P8R4R3_METMZ;M1P711_METMZ;A0A498GQY1_9EURY;A0A832U297_9EURY;A0A0E3SCP6_9EURY;A0A0E3WY26_METBA;A0A660HQK6_9EURY;A0A832VSV2_9EURY;A0A0E3L5X6_9EURY;A0A0E3NCY9_METTT;A0A0E3NF03_METTE;A0A1I6YJ73_METTE;A0A3G9CS89_METTE;A0A2A2HR12_9EURY;A0A832P6J1_9EURY;A0A847PTA9_9EURY;A0A0E3LMT6_METBA;A…	14	9	23900.9	V-type ATP synthase subunit D OS=Methanosarcina mazei (strain ATCC BAA-159 / DSM 3647 / Goe1 / Go1 / JCM 11833 / OCM 88) OX=192952 GN=atpD PE=3 SV=1	1.32609
A0A7L4Q715_9EURY	13	10	74377.4	V-type ATP synthase subunit I OS=Methanosarcinales archaeon OX=2250255 GN=GKC09_10650 PE=3 SV=1	1.06487
A0A151E2W5_9ARCH;A0A7C0X5Z0_9ARCH;A0A151E3H3_9ARCH;A0A151E501_9ARCH;A0A151EBI9_9ARCH;A0A151ETS2_9ARCH;A0A256XMH9_9ARCH;A0A7C1WAZ5_9ARCH;A0A7C1G6E1_9ARCH;A0A7C1W4G0_9ARCH;A0A7J2HNI5_9ARCH;A0A7J3U9S8_9ARCH;M7T8N8_9ARCH;A0A7J2XC12_9ARCH;A0A256Z3B8_9ARCH;A0A7C1I0H0_9ARCH;A0A7C3YQQ8_9EURY;A0A7C5MD83_9ARCH;A0A7J3TH03_9EURY;A0A7J3U647_9ARCH;A0A842KGX4_9ARCH;A0A842MP61_9ARCH;A0A257ABA2_9ARCH;A0A7J2MAR8_9…	12	7	67022.3	V-type ATP synthase alpha chain OS=Thermoplasmatales archaeon SM1-50 OX=1803815 GN=atpA PE=3 SV=1	0.516862
A0A063ZHJ9_9EURY;A0A0H1R1T5_9EURY;A0A101IRG8_9EURY;A0A2I0NNL8_9EURY;A0A2I0PAT7_9EURY;A0A1V4U3N9_9EURY;A0A1V4U694_9EURY;A0A1V4UG40_9EURY;A0A1V4UHL0_9EURY;A0A1V4ZX33_9EURY;A0A1V5A2B4_9EURY;A0A1V5AAC2_9EURY;A0A1V5AAK5_9EURY;A0A2I0D2V5_9EURY;A0A2I0PIA9_9EURY;A0A2I0PPC0_9EURY;A0A7J4K9E5_9EURY;A0A7L4QRI3_9EURY;A0A7T9CE48_9EURY;A0A832TT79_9EURY;A0A847VBC7_9EURY;A0A1M4MKH1_9EURY;A0A1V4TVZ7_9EURY;A0A1V4ZK…	12	5	23478.5	V-type ATP synthase subunit D OS=Methanoculleus sp. MH98A OX=1495314 GN=atpD PE=3 SV=1	0.0364773
A0A832TA33_9EURY;VATA_METKA;A0A7G9Z2Q7_9EURY;A0A7L4PVI7_9EURY	11	4	66779.6	V-type ATP synthase alpha chain OS=Methanopyrus kandleri OX=2320 GN=atpA PE=3 SV=1	0.105902
A0A0E3NUV9_9EURY	11	2	50316.5	V-type ATP synthase beta chain OS=Methanosarcina sp. MTP4 OX=1434100 GN=atpB PE=3 SV=1	0.191765
A0A0E3LES4_METMZ;A0A0E3R9I4_METMZ;A0A0E3RDQ4_METMZ;A0A0E3RTN7_METMZ;F1SVJ4_METMA;M1P715_METMZ;O59660_METMZ;A0A0E3RQE0_METMZ;A0A832LFH0_9EURY;A0A0E3LQH9_METBA;A0A0E3LQI1_METBA;A0A0E3NAH7_METTT;A0A0E3NG16_METTE;A0A0E3Q6L1_9EURY;A0A0E3QGR7_9EURY;A0A0E3QJF8_METBA;A0A0E3QK44_METBA;A0A0E3QSQ6_METBA;A0A0E3QSW2_METBA;A0A0E3WXZ1_METBA;A0A0G3CGL4_METBA;A0A0G3CGM0_METBA;A0A1D2X0L3_9EURY;A0A1D2X0N1_9EURY;A0A…	10	9	7869.37	V-type ATP synthase subunit K OS=Methanosarcina mazei WWM610 OX=1434117 GN=MSMAW_0535 PE=4 SV=1	0.337971
A0A662RQ93_9EURY;A0A7G9YRW4_9EURY;A0A7G9YX77_9EURY	10	7	119618	V-type ATP synthase alpha chain OS=Methanosarcinales archaeon OX=2250255 GN=atpA PE=3 SV=1	0.410976
A0A2I0PPL9_9EURY;A0A498H4H3_9EURY;A0A0N8W915_9EURY;A0A0Q1FC39_9EURY;A0A124G5P6_9EURY;A0A1M4MKC4_9EURY;A0A1V4TUH2_9EURY;A0A1V4U3Q5_9EURY;A0A1V4U4L1_9EURY;A0A1V4UG94_9EURY;A0A1V4ZXC6_9EURY;A0A1V5A248_9EURY;A0A1V5A973_9EURY;A0A2I0D2V2_9EURY;A0A2I0PI27_9EURY;A0A3N5MKX2_9EURY;A0A3R7VPQ0_9EURY;A0A424YTI5_9EURY;A0A7C1E1U7_9EURY;A0A7K3YX96_9EURY;A0A7K4CED6_9EURY;A0A7L4PUE3_9EURY;A0A7L4QQ68_9EURY;A0A843KT…	10	2	65301.2	V-type ATP synthase alpha chain OS=Methanomicrobiales archaeon HGW-Methanomicrobiales-1 OX=2013817 GN=atpA PE=3 SV=1	0.0153743
A0A8G2FW98_9ARCH;Q6L1S7_PICTO;A0A7J3TB00_9ARCH;A0A120MIK2_THEX5;A0A218ZTL1_9ARCH;A0A7U3GRX8_9ARCH;T0N8J7_9ARCH	9	5	103693	V-type ATP synthase alpha chain OS=Picrophilus oshimae DSM 9789 OX=1122961 GN=atpA PE=3 SV=1	3.897
VATA_THEVO;A0A2V4GTQ2_9ARCH;A0A5J5FCS7_9ARCH;VATA_THEAC	9	5	86869.9	V-type ATP synthase alpha chain OS=Thermoplasma volcanium (strain ATCC 51530 / DSM 4299 / JCM 9571 / NBRC 15438 / GSS1) OX=273116 GN=atpA PE=1 SV=1	0.458845
A0A0H1R1G3_9EURY;A0A2I0NNI4_9EURY;A0A7K3YJ80_9EURY;A0A7K4BK73_9EURY;A0A7K4DIC2_9EURY;A0A832SAZ2_9EURY;A0A843L009_9EURY;A0A8D4VGB7_9EURY;VATB_METMJ;A0A1M4MKC1_9EURY;A0A1V4ZL41_9EURY;A0A1V5AAF1_9EURY;A0A2I0D2Z3_9EURY;A0A2I0PIB8_9EURY;A0A2V2NCA4_9EURY;A0A2V2NDF5_9EURY;A0A520K4A5_9EURY;A0A7C1DVV8_9EURY;A0A7J4KBX0_9EURY;A0A7K3Y3Q8_9EURY;A0A7K3YUL1_9EURY;A0A7K3YXC1_9EURY;A0A7L4PSC2_9EURY;A0A831KZP1_9EU…	9	5	50922.1	V-type ATP synthase beta chain OS=Methanoculleus sediminis OX=1550566 GN=atpB PE=3 SV=1	0.314703
A0A075WCE2_ARCFL;A0A101E1J9_ARCFL;VATA_ARCFU;A0A7C2NAU2_ARCFL;A0A7C3RDI4_ARCFL;A0A7C3VKB1_ARCFL;A0A256XYI0_9EURY;A0A7C4XWI8_9EURY;A0A831KFE6_9EURY;A0A832C956_9EURY;A0A832EZ58_9EURY;D2REZ8_ARCPA;A0A7J2TJG5_ARCFL;A0A7J3M434_ARCFL;A0A833DWU8_ARCPR	9	4	64896.3	V-type ATP synthase alpha chain OS=Archaeoglobus fulgidus DSM 8774 OX=1344584 GN=atpA PE=3 SV=1	0.225445
VATB_METKA;A0A832TDI5_9EURY;A0A7J4L6C6_9EURY;A0A833DRX4_9EURY;D5VRB8_METIM;N6VQE2_9EURY	9	3	110582	V-type ATP synthase beta chain OS=Methanopyrus kandleri (strain AV19 / DSM 6324 / JCM 9639 / NBRC 100938) OX=190192 GN=atpB PE=3 SV=1	0.115131
A0A117MH69_9EURY;A0A832U7G2_9EURY;A0A424YL63_9EURY;A0A424YTI3_9EURY;A0A8J8B5A1_9EURY;A0A7K3YSI3_9EURY;VATB_METLZ;A0A1V4TUB8_9EURY;A0A1V4U4I5_9EURY;A0A1V4U577_9EURY;A0A1V4UEJ8_9EURY;A0A1V4UG76_9EURY;A0A1V4ZX91_9EURY;A0A1V5A255_9EURY;A0A1V5AAS4_9EURY;A0A2I0PQE8_9EURY;A0A366MEF9_9EURY;A0A3N5ML20_9EURY;A0A498H1W5_9EURY;A0A7K4A5U9_9EURY;A0A7K4CDL9_9EURY;A0A7L4R028_9EURY;A0A7T9CEA1_9EURY;A0A843D0V3_9EU…	9	2	50550.9	V-type ATP synthase beta chain OS=Methanomicrobiales archaeon 53_19 OX=1641394 GN=atpB PE=3 SV=1	0.0602814
A0A062UWF8_9EURY;A0A2I0NJ40_9EURY;A0A0N8KR22_9EURY;A0A284VMF7_9EURY;A0A284VRP2_9EURY;A0A315XDR1_9EURY;A0A6A2F886_9EURY;A0A7J4LSS3_9EURY;A0A822IRH5_9EURY;A0A822JDB8_9EURY;A0A3R7DX10_9EURY;A0A662R5Y9_9EURY;A0A831L2D3_9EURY	9	2	64167.5	V-type ATP synthase alpha chain OS=Candidatus Methanoperedens nitroreducens OX=1392998 GN=atpA PE=3 SV=1	0.0599714
A0A063ZBI0_9EURY;A0A7K3Y434_9EURY;A0A0H1R8M8_9EURY;A0A124FS35_9EURY;A0A2I0PAY1_9EURY;VATA_METMJ;A0A101IRH9_9EURY;A0A2I0NNJ2_9EURY	9	1	64563.9	V-type ATP synthase alpha chain OS=Methanoculleus sp. MH98A OX=1495314 GN=atpA PE=3 SV=1	0.17967
A0A0Q1FSE5_9EURY	8	6	33723.8	V-type ATP synthase beta chain (Fragment) OS=Methanolinea sp. SDB OX=1735327 GN=APR55_08920 PE=3 SV=1	0.065704
A0A8E7EIW0_9EURY;A0A8F5VQX0_METHU;A0A2V2N854_9EURY;A0A7K4B115_9EURY;A0A7K4B9M5_9EURY;A0A843K7K6_9EURY;A0A843M6S9_9EURY;VATA3_METHJ	8	5	65637.2	V-type ATP synthase alpha chain OS=Methanospirillum sp. J.3.6.1-F.2.7.3 OX=2834276 GN=atpA PE=3 SV=1	0.0806711
A0A7L4R0S0_9EURY;A0A7T9CE22_9EURY	8	1	65128.6	V-type ATP synthase alpha chain OS=Methanomicrobiales archaeon OX=2184052 GN=atpA PE=3 SV=1	0.270789
A0A0E3Q8K6_9EURY;A0A0E3QGD0_9EURY	8	1	61573.5	V-type ATP synthase alpha chain OS=Methanosarcina vacuolata Z-761 OX=1434123 GN=atpA PE=3 SV=1	0.202582
A0A0E3QSR1_METBA;A0A0E3R3K1_METBA;A0A0G3CIZ2_METBA;A0A1D2X0G8_9EURY;VATA_METBA	8	1	61438.4	V-type ATP synthase alpha chain OS=Methanosarcina barkeri MS OX=1434108 GN=atpA PE=3 SV=1	0.159871
A0A842Y0P8_9EURY	8	1	64156.5	V-type ATP synthase alpha chain OS=Candidatus Methanoperedenaceae archaeon OX=2072416 GN=atpA PE=3 SV=1	0.0372174
A0A7K3ZIS3_9ARCH	7	4	63909.4	V-type ATP synthase alpha chain OS=Thermoplasmatales archaeon OX=2268204 GN=atpA PE=3 SV=1	3.69489
A0A1S4F4H1_AEDAE;Q17FL3_AEDAE;Q17H12_AEDAE;Q1HR61_AEDAE;A0A024V392_PLAFA;A0A024VPV8_PLAFA;A0A024X5T9_PLAFC;A0A060S1I9_PLARE;A0A077TWC1_PLACH;A0A078KCT3_PLAYE;A0A0D9QNT8_PLAFR;A0A0J9S406_PLAVI;A0A0J9T5H0_PLAVI;A0A0J9TMY7_PLAVI;A0A0J9VDX6_PLAVI;A0A0L0CTE2_PLAFA;A0A0L1I365_PLAFA;A0A0L7KB39_PLAFX;A0A0L7KLY5_PLAFX;A0A0L7LW01_PLAF4;A0A0Z0B5J5_PLABE;A0A151L925_PLARE;A0A151LGX4_9APIC;A0A1A8WDX5_PLAMA;A0A…	7	4	53987.9	ATP synthase subunit beta OS=Aedes aegypti OX=7159 GN=5577999 PE=3 SV=1	0.708929
ATPA_ACIC5;ATPA_AMOA5;ATPA_CHLAA;ATPA_CHLAD;ATPA_CYTH3;ATPA_FLAJ1;ATPA_FLAPJ	7	4	58167.4	ATP synthase subunit alpha OS=Acidobacterium capsulatum (strain ATCC 51196 / DSM 11244 / BCRC 80197 / JCM 7670 / NBRC 15755 / NCIMB 13165 / 161) OX=240015 GN=atpA PE=3 SV=1	0.275512
D7E6E6_METEZ	7	3	64538.2	V-type ATP synthase alpha chain OS=Methanohalobium evestigatum (strain ATCC BAA-1072 / DSM 3721 / NBRC 107634 / OCM 161 / Z-7303) OX=644295 GN=atpA PE=3 SV=1	0.113934
A0A0Q1FBU1_9EURY	7	2	65752.2	V-type ATP synthase alpha chain OS=Methanoculleus sp. SDB OX=1735326 GN=atpA PE=3 SV=1	0.30246
ATPB_GRAFK;ATPB_CELLY;ATPB_SULMW;ATPB_CYTH3;ATPB_PARD8;ATPB_ACIC5;ATPB_CHLCH;ATPB_CHLL2;ATPB_CHLPB;ATPB_CHLPD;ATPB_CHLPM;ATPB_CHLT3;ATPB_HERA2;ATPB_HERAU;ATPB_PELPB	7	2	54550.2	ATP synthase subunit beta OS=Gramella forsetii (strain KT0803) OX=411154 GN=atpD PE=3 SV=1	0.258402
A0A7K4HQA0_9EURY;A0A831LVS9_9EURY;J1L4H6_9EURY	7	2	50754.2	V-type ATP synthase beta chain OS=Methanofollis tationis OX=81417 GN=atpB PE=3 SV=1	0.0740555
A0A522V3M7_9EURY	7	1	64309.8	V-type ATP synthase alpha chain OS=Candidatus Methanoperedens sp OX=2032688 GN=atpA PE=3 SV=1	0.80406
A0A126QSJ7_9EURY;R7PXI7_9EURY	7	1	63945.4	V-type ATP synthase alpha chain OS=methanogenic archaeon mixed culture ISO4-G1 OX=1452364 GN=atpA PE=3 SV=1	0.306056
A0A1V4UEM6_9EURY	7	1	64918.6	V-type ATP synthase alpha chain OS=Methanoregulaceae archaeon PtaB.Bin108 OX=1811722 GN=atpA_3 PE=3 SV=1	0.10643
VATF_METMA;A0A0E3LVI2_METMZ;A0A0E3PVN2_METMZ;A0A0E3R6J5_METMZ;A0A0E3RFY7_METMZ;A0A0E3RRT5_METMZ;A0A0F8H8J3_METMZ;A0A0F8H8Z5_METMZ;M1Q1Q3_METMZ;A0A0E3L0P2_9EURY;A0A0E3L442_9EURY;A0A0E3LE70_9EURY;A0A0E3NEF6_METTT;A0A0E3NGQ4_9EURY;A0A0E3NHN8_METTE;A0A0E3P8H8_9EURY;A0A0E3PHX3_9EURY;A0A0E3Q913_9EURY;A0A0E3QEM3_9EURY;A0A0E3QIY0_METBA;A0A0E3QR31_METBA;A0A0E3R4E7_METBA;A0A0E3S694_9EURY;A0A0E3SP56_METBA;A…	6	5	10765.4	V-type ATP synthase subunit F OS=Methanosarcina mazei (strain ATCC BAA-159 / DSM 3647 / Goe1 / Go1 / JCM 11833 / OCM 88) OX=192952 GN=atpF PE=1 SV=1	0.287149
A0A165Z8U2_9EURY;A0A166CWJ9_9EURY	6	2	64340.9	V-type ATP synthase alpha chain OS=Methanobrevibacter curvatus OX=49547 GN=atpA PE=3 SV=1	0.404807
A0A520JVG7_9EURY;A0A811TBE8_9EURY;A0A811TCK7_9EURY;A0A8B6SDE0_9EURY	6	2	64696.3	V-type ATP synthase alpha chain OS=Methanosarcinales archaeon OX=2250255 GN=atpA PE=3 SV=1	0.394722
A0A662VXH8_9EURY	6	2	64482	V-type ATP synthase alpha chain OS=Archaeoglobales archaeon OX=2250258 GN=atpA PE=3 SV=1	0.191385
A0A1V4YDA1_9EURY;A0A7L4P0B5_9EURY	6	2	64293.2	V-type ATP synthase alpha chain OS=Methanobacterium sp. PtaU1.Bin097 OX=1811675 GN=atpA PE=3 SV=1	0.173581
A0A7K4HRI3_9EURY;A0A831LRU3_9EURY	6	2	40232.9	V-type ATP synthase subunit C OS=Methanofollis tationis OX=81417 GN=atpC PE=3 SV=1	0.153159
ATPB_AMOA5	6	2	54641.9	ATP synthase subunit beta OS=Amoebophilus asiaticus (strain 5a2) OX=452471 GN=atpD PE=3 SV=1	0.137439
A0A401HPA6_9EURY;A0A510BC29_9EURY;A0A832YQH1_9EURY;A0A832YWB2_9EURY;A0A832ZIC1_9EURY;A0A832ZZC8_9EURY;A0A833E014_9EURY;A0A076LHL0_9EURY;A0A832YXL1_9EURY;A0A8D6PNZ5_9EURY;A0A8D6PUV1_9EURY;A0A8J7YIK1_9EURY;C7P6V7_METFA;C9RDT2_METVM;D3S6P6_METSF;D5VRB7_METIM;F6BCG7_METIK;H1KWT7_9EURY;N6UUS2_9EURY;VATA_METJA;A0A219AKH5_9EURY;F8AK41_METOI	6	1	65882.8	V-type ATP synthase alpha chain OS=Methanofervidicoccus abyssi OX=2082189 GN=atpA PE=3 SV=1	0.0613443
A0A7J2J9C9_9ARCH	6	1	57187.8	V-type ATP synthase alpha chain (Fragment) OS=Thermoplasmatales archaeon OX=2268204 GN=ENF40_00930 PE=3 SV=1	0.0557773
A0A483CW61_9EURY;R7Q1G4_9EURY	6	1	50995.3	V-type ATP synthase beta chain OS=Methanofollis fontis OX=2052832 GN=atpB PE=3 SV=1	0.0260606
A0A2V3JMZ0_9EURY;A0A662RH90_9EURY;A0A7G9XZZ4_9EURY;A0A368PCM2_9EURY;A0A7J2MJD4_9EURY;A0A7J4EK30_9EURY;A0A848DB99_9EURY;A0A7J4FY93_9EURY	6	1	51104.1	V-type ATP synthase beta chain OS=ANME-2 cluster archaeon OX=2056317 GN=atpB PE=3 SV=1	0.0146504
ATPB_CHLLI;ATPB1_CHLL3;ATPB2_CHLTE;ATPB_CHLAD;ATPB_CHLP8	5	4	50215.4	ATP synthase subunit beta OS=Chlorobium limicola OX=1092 GN=atpD PE=3 SV=1	0.639284
A0A497IV56_9EURY	5	3	65374.7	V-type ATP synthase alpha chain OS=Methanosarcinales archaeon OX=2250255 GN=atpA PE=3 SV=1	2.12208
A0A7C1HXG6_9EURY	5	3	72588.4	V-type ATP synthase subunit I OS=Methanoculleus sp OX=90427 GN=ENN85_10130 PE=3 SV=1	0.164475
A0A7L4QB86_9EURY;F7XQQ6_METZD	5	3	25500.4	V-type ATP synthase subunit D OS=Methanosarcinales archaeon OX=2250255 GN=atpD PE=3 SV=1	0.112514
A0A7J4EQZ8_9EURY	5	2	45876.6	V-type ATP synthase alpha chain (Fragment) OS=Archaeoglobaceae archaeon OX=2511821 GN=EYP30_01680 PE=3 SV=1	0.903201
A0A832YUE8_ARCPR;A0A833DWR6_ARCPR;D2REZ9_ARCPA;A0A075WDJ3_ARCFL;A0A0A7GFD4_GEOAI;A0A0F7IFX8_9EURY;A0A117KLV3_ARCFL;A0A151E3H8_9ARCH;A0A151E5E8_9ARCH;A0A151EBI3_9ARCH;A0A151EUH5_9ARCH;A0A256Y0N1_9EURY;A0A2R6FEZ5_9EURY;A0A2R6GMA8_9EURY;A0A2R6HYY1_9EURY;A0A2R6JKF4_9EURY;A0A2R6KWF8_9EURY;A0A2R6LAB9_9EURY;A0A2R6LEN8_9EURY;A0A2R6LXS7_9EURY;A0A2R6MX55_9EURY;A0A432Q4X2_9EURY;A0A4D6HD66_9EURY;A0A554ND31_9…	5	2	53163.9	V-type ATP synthase beta chain OS=Archaeoglobus profundus OX=84156 GN=atpB PE=3 SV=1	0.76533
A0A518SAF8_9EURY	5	2	64685.3	V-type ATP synthase alpha chain OS=Salarchaeum sp. JOR-1 OX=2599399 GN=atpA PE=3 SV=1	0.111262
ATPB_PHOV8	5	1	56120.1	ATP synthase subunit beta OS=Phocaeicola vulgatus (strain ATCC 8482 / DSM 1447 / JCM 5826 / CCUG 4940 / NBRC 14291 / NCTC 11154) OX=435590 GN=atpD PE=3 SV=1	1.70054
A0A0Q0ZQS8_9EURY	5	1	51282.5	V-type ATP synthase beta chain OS=Methanoculleus sp. SDB OX=1735326 GN=atpB PE=3 SV=1	0.0845355
J0SBB0_9EURY	5	1	40268.9	V-type ATP synthase subunit C OS=Methanofollis liminatans DSM 4140 OX=28892 GN=atpC PE=3 SV=1	0.0378226
A0A7L4QRJ2_9EURY;A0A843LB32_9EURY;A0A843KND1_9EURY	5	1	23459.4	V-type ATP synthase subunit D OS=Methanomicrobiales archaeon OX=2184052 GN=atpD PE=3 SV=1	0.0121534
ATPA_DEHM1	5	1	54199.2	ATP synthase subunit alpha OS=Dehalococcoides mccartyi (strain ATCC BAA-2266 / KCTC 15142 / 195) OX=243164 GN=atpA PE=3 SV=1	0.00530808
Q16MX1_AEDAE;Q1HRQ7_AEDAE	4	4	59563.6	ATP synthase subunit alpha OS=Aedes aegypti OX=7159 GN=AAEL012175 PE=3 SV=1	0.909144
A0A483CVN5_9EURY	4	3	50160.9	V-type ATP synthase beta chain OS=Methanofollis fontis OX=2052832 GN=atpB PE=3 SV=1	0.0355682
A0A7L4PIK8_9EURY	4	2	73916	V-type ATP synthase subunit I OS=Methanocellales archaeon OX=2666334 GN=GKB99_02755 PE=3 SV=1	0.324747
VATB_META3	4	2	50857.9	V-type ATP synthase beta chain OS=Methanococcus aeolicus (strain ATCC BAA-1280 / DSM 17508 / OCM 812 / Nankai-3) OX=419665 GN=atpB PE=3 SV=1	0.256358
ATPA_SOLUE	4	2	56104.4	ATP synthase subunit alpha OS=Solibacter usitatus (strain Ellin6076) OX=234267 GN=atpA PE=3 SV=1	0.231734
A0A7K4AYT8_9EURY;A0A843LR74_9EURY;A0A843LWI6_9EURY;A0A8E7B0Z2_9EURY;A0A8F5VJW9_METHU;VATB2_METHJ	4	2	51807.1	V-type ATP synthase beta chain OS=Methanomicrobiales archaeon OX=2184052 GN=atpB PE=3 SV=1	0.0358619
A0A1V4YKE2_9EURY	4	2	41494.8	V-type ATP synthase subunit C OS=Methanomethylovorans sp. PtaU1.Bin093 OX=1811679 GN=atpC PE=3 SV=1	0.0349152
A0A7C1BCE8_9ARCH	4	1	42943.1	V-type ATP synthase beta chain (Fragment) OS=Thermoplasmatales archaeon OX=2268204 GN=ENG62_01760 PE=3 SV=1	1.24751
A0A2R6EP80_9EURY;A0A2R6K7N9_9EURY	4	1	52342.8	V-type ATP synthase beta chain OS=Halobacteriales archaeon QH_7_66_36 OX=1919158 GN=atpB PE=3 SV=1	0.363449
A0A1Y3DHZ4_PLAKN;A0A384L735_PLAKH;A0A5K1VLA7_PLAKH	4	1	60800.3	ATP synthase subunit beta OS=Plasmodium knowlesi OX=5850 GN=PKNOH_S140273900 PE=3 SV=1	0.330321
A0A497RB60_9EURY;A0A662VN30_9EURY	4	1	64568	V-type ATP synthase alpha chain OS=Archaeoglobales archaeon OX=2250258 GN=atpA PE=3 SV=1	0.206298
A0A524Q001_9EURY	4	1	27561.5	V-type ATP synthase beta chain (Fragment) OS=ANME-2 cluster archaeon OX=2056317 GN=E4G94_08450 PE=3 SV=1	0.0427601
A0A7J4K907_9EURY	4	1	64556	V-type ATP synthase alpha chain OS=Methanoregulaceae archaeon OX=2485498 GN=atpA PE=3 SV=1	0.0281524
A0A7T3KTR4_9EURY;M0D0B0_9EURY	3	3	52038.4	V-type ATP synthase beta chain OS=Halosimplex litoreum OX=1198301 GN=atpB PE=3 SV=1	0.692861
A0A7K4HP35_9EURY	3	3	63615.6	V-type ATP synthase alpha chain OS=Methanofollis tationis OX=81417 GN=atpA PE=3 SV=1	0.527153
A0A7J9TXK1_9EURY	3	3	50850	F0F1 ATP synthase subunit beta OS=ANME-2 cluster archaeon OX=2056317 GN=atpD PE=3 SV=1	0.390491
A0A2I0D339_9EURY;L0HBI9_METFS;A0A7K4CE40_9EURY	3	2	40328.8	V-type ATP synthase subunit C OS=Methanoregula sp OX=2052170 GN=ahaC PE=3 SV=1	0.0824034
A0A483CZY1_9EURY	3	2	40212	V-type ATP synthase subunit C OS=Methanofollis fontis OX=2052832 GN=ahaC PE=3 SV=1	0.0724473
ATPA_ROSCS;ATPA_ROSS1	3	1	57511.1	ATP synthase subunit alpha OS=Roseiflexus castenholzii (strain DSM 13941 / HLO8) OX=383372 GN=atpA PE=3 SV=1	0.835192
ATPB_SOLUE	3	1	52679.1	ATP synthase subunit beta OS=Solibacter usitatus (strain Ellin6076) OX=234267 GN=atpD PE=3 SV=1	0.804112
F7XP28_METZD	3	1	42513.5	V-type ATP synthase subunit C OS=Methanosalsum zhilinae (strain DSM 4017 / NBRC 107636 / OCM 62 / WeN5) OX=679901 GN=atpC PE=3 SV=1	0.220272
ATPA_HERA2	3	1	55627.8	ATP synthase subunit alpha OS=Herpetosiphon aurantiacus (strain ATCC 23779 / DSM 785 / 114-95) OX=316274 GN=atpA PE=3 SV=1	0.196776
A0A7K4A7X4_9EURY	3	1	46357.7	V-type ATP synthase subunit C OS=Methanosarcinaceae archaeon OX=1945595 GN=ahaC PE=3 SV=1	0.109754
A0A2V2MW30_9EURY	3	1	51813	V-type ATP synthase beta chain OS=Methanospirillum stamsii OX=1277351 GN=atpB PE=3 SV=1	0.0904848
A0A832UIR3_9EURY	3	1	40717.5	V-type ATP synthase subunit C OS=Methanoregula sp OX=2052170 GN=ahaC PE=3 SV=1	0.0465527
A0A117L7D9_9EURY;A0A832RW10_9EURY	3	1	51836.6	V-type ATP synthase beta chain OS=Methanosarcinales archeaon 56_1174 OX=1635287 GN=atpB PE=3 SV=1	0.00290926
ATPB_KORVE	2	1	52237.7	ATP synthase subunit beta OS=Koribacter versatilis (strain Ellin345) OX=204669 GN=atpD PE=3 SV=1	1.05658
A0A0E3NI57_9EURY;A0A0E3NP20_9EURY;A0A0E3WS98_9EURY	2	1	71098.4	V-type ATP synthase subunit I OS=Methanosarcina sp. WWM596 OX=1434103 GN=MSWHS_0607 PE=3 SV=1	0.874438
A0A7K4BKY0_9EURY	2	1	38709.8	F0F1 ATP synthase subunit beta OS=Methanomicrobiales archaeon OX=2184052 GN=atpD PE=3 SV=1	0.344465
A0A2V3JRL1_9EURY	2	1	66399.2	V-type ATP synthase alpha chain OS=ANME-2 cluster archaeon OX=2056317 GN=atpA PE=3 SV=1	0.328715
L0KUG2_METHD	2	1	72622.8	V-type ATP synthase subunit I OS=Methanomethylovorans hollandica (strain DSM 15978 / NBRC 107637 / DMS1) OX=867904 GN=Metho_0834 PE=3 SV=1	0.293206
A0A7K4B0F6_9EURY	2	1	46333	F0F1 ATP synthase subunit alpha OS=Methanomicrobiales archaeon OX=2184052 GN=GX268_03035 PE=3 SV=1	0.112432
A0A4E0PYK2_9EURY	2	1	71746.4	V-type ATP synthase subunit I OS=Methanolobus halotolerans OX=2052935 GN=CUN85_03670 PE=3 SV=1	0.0822988
A0A7K3YHW5_9EURY	2	1	23742.1	V-type ATP synthase beta chain (Fragment) OS=Methanomicrobiales archaeon OX=2184052 GN=GX837_08285 PE=3 SV=1	0.066019
