# Supplementary material for: An Initial Proteomic Analysis of Biogas-Related Metabolism of Euryarchaeota Consortia in Sediments from the Santiago River, México
Source: Microorganisms. 2023 Jun 23;11(7):1640. doi: 10.3390/microorganisms11071640 (PMC10384328; doi:10.3390/microorganisms11071640)
Supplement: Supplementary file 1 [file microorganisms-11-01640-s001.zip › Table S10.xlsx]

## Sheet: Hoja1
Table S10. Total biological process annotation from UniProt of Methanosarcinales archaeon, Methanosarcina mazei WWM610, and Methanomicrobiales archaeon
Accession	Biological process
A0A7L4Q6P9	acetyl-CoA biosynthetic process from acetate [GO:0019427]
A0A662RUQ3	DNA repair [GO:0006281]
A0A497IV56	proton motive force-driven plasma membrane ATP synthesis [GO:0042777]
A0A7L4Q894	proton motive force-driven plasma membrane ATP synthesis [GO:0042777]
A0A7L4Q6E4	ATP biosynthetic process [GO:0006754]
A0A7L4Q579	acetyl-CoA biosynthetic process from acetate [GO:0019427]
A0A7L4QA72	acetyl-CoA metabolic process [GO:0006084]
A0A7L4Q975	methanogenesis [GO:0015948]
A0A497ISV0	DNA repair [GO:0006281]
A0A662RIK2	DNA methylation [GO:0006306]
A0A822IQV8	arginyl-tRNA aminoacylation [GO:0006420]
A0A7L4Q6B0	proton motive force-driven plasma membrane ATP synthesis [GO:0042777]
A0A7L4Q7J7	acetyl-CoA biosynthetic process from acetate [GO:0019427]
A0A849QR61	threonyl-tRNA aminoacylation [GO:0006435]
A0A842Y5L3	arginine biosynthetic process [GO:0006526]
A0A7J4EL07	DNA restriction-modification system [GO:0009307]
A0A7L4PH09	signal transduction [GO:0007165]
A0A7L4Q7L0	methanogenesis [GO:0015948]
A0A822J221	prolyl-tRNA aminoacylation [GO:0006433]
A0A7C0VRX8	methionyl-tRNA aminoacylation [GO:0006431]
A0A662RJE7	DNA replication [GO:0006260]
A0A7L4Q9R4	protein transport [GO:0015031]
A0A662RQ93	DNA replication [GO:0006260]
A0A520JZH0	DNA topological change [GO:0006265]
A0A662RXA9	proteasomal protein catabolic process [GO:0010498]
A0A520JVG7	proton motive force-driven plasma membrane ATP synthesis [GO:0042777]
A0A7L4Q9F2	lysine biosynthetic process via diaminopimelate [GO:0009089]
A0A7J4NV29	protein catabolic process [GO:0030163]
A0A520JVY1	methanogenesis [GO:0015948]
A0A662RPD5	cell division [GO:0051301]
A0A7L4Q5I6	AMP salvage [GO:0044209]
A0A662RWS7	amino acid metabolic process [GO:0006520]
A0A849QVD0	methionyl-tRNA aminoacylation [GO:0006431]
A0A662R5Z1	methionyl-tRNA aminoacylation [GO:0006431]
A0A0E3Q1P2	methylation [GO:0032259]
A0A7J4NVV2	chromosome condensation [GO:0030261]
A0A520JX52	transposition, DNA-mediated [GO:0006313]
A0A7L4Q2L2	amino acid biosynthetic process [GO:0008652]
A0A7L4Q5K4	proteasomal protein catabolic process [GO:0010498]
A0A662RGJ2	DNA catabolic process, exonucleolytic [GO:0000738]
A0A520K0X6	AMP salvage [GO:0044209]
A0A7L4Q659	proteasomal protein catabolic process [GO:0010498]
A0A520K8D2	isoleucine biosynthetic process [GO:0009097]
A0A662RR13	'de novo' IMP biosynthetic process [GO:0006189]
A0A849PNR6	signal transduction [GO:0007165]
A0A662REH6	DNA topological change [GO:0006265]
A0A822J1T1	DNA restriction-modification system [GO:0009307]
A0A7L4PFY5	acetyl-CoA metabolic process [GO:0006084]
A0A662R7U2	phosphorylation [GO:0016310]
A0A662QZE4	DNA replication [GO:0006260]
A0A7J4EL86	L-serine biosynthetic process [GO:0006564]
A0A7L4Q8H5	proton motive force-driven plasma membrane ATP synthesis [GO:0042777]
A0A662RMK3	aspartyl-tRNA aminoacylation [GO:0006422]
A0A822J476	methanogenesis [GO:0015948]
A0A497IX60	potassium ion transport [GO:0006813]
A0A7L4PID7	DNA-templated transcription initiation [GO:0006352]
A0A7L4Q4B2	acetyl-CoA biosynthetic process from acetate [GO:0019427]
A0A662RT08	mannose metabolic process [GO:0006013]
A0A7J2MHA6	acetyl-CoA catabolic process [GO:0046356]
A0A7L4PJD2	IMP biosynthetic process [GO:0006188]
A0A7L4PGN2	methionyl-tRNA aminoacylation [GO:0006431]
A0A7L4QB86	proton motive force-driven plasma membrane ATP synthesis [GO:0042777]
A0A497IWK2	defense response to virus [GO:0051607]
A0A497IU75	DNA replication [GO:0006260]
A0A7L4Q847	phenylacetate catabolic process [GO:0010124]
A0A662RT90	DNA-templated transcription [GO:0006351]
A0A7L4Q5B6	hydrogen peroxide catabolic process [GO:0042744]
A0A842Y4R2	'de novo' pyrimidine nucleobase biosynthetic process [GO:0006207]
A0A822JBB3	phosphorylation [GO:0016310]
A0A662R1Z5	glycolytic process [GO:0006096]
A0A497ILT6	amino acid biosynthetic process [GO:0008652]
A0A849PL13	valyl-tRNA aminoacylation [GO:0006438]
A0A842Y8V1	cobalamin biosynthetic process [GO:0009236]
A0A822IZJ5	biotin biosynthetic process [GO:0009102]
A0A7L4Q7C6	acetyl-CoA biosynthetic process from acetate [GO:0019427]
A0A7L4Q5Z3	gluconeogenesis [GO:0006094]
A0A849R171	amino acid biosynthetic process [GO:0008652]
A0A520K2S5	regulation of DNA-templated transcription [GO:0006355]
A0A662R0S3	NAD biosynthetic process [GO:0009435]
A0A7L4Q709	translation [GO:0006412]
A0A7L4QZ44	amino acid biosynthetic process [GO:0008652]
A0A822IQQ7	DNA restriction-modification system [GO:0009307]
A0A520JW38	uroporphyrinogen III biosynthetic process [GO:0006780]
A0A7L4Q6Y7	translation [GO:0006412]
A0A7L4PHG7	inositol biosynthetic process [GO:0006021]
A0A849QU26	one-carbon metabolic process [GO:0006730]
A0A662RNQ4	cell division [GO:0051301]
A0A842YA73	DNA modification [GO:0006304]
A0A7L4Q7X3	nitrogen fixation [GO:0009399]
A0A497IZZ6	thiamine biosynthetic process [GO:0009228]
A0A7J4EMK2	methanogenesis [GO:0015948]
A0A7J4EMV7	DNA repair [GO:0006281]
A0A662RWT7	translation [GO:0006412]
A0A497J0S3	modification-dependent protein catabolic process [GO:0019941]
A0A520JUE1	DNA topological change [GO:0006265]
A0A842Y3V3	methionyl-tRNA aminoacylation [GO:0006431]
A0A7L4PM90	gluconeogenesis [GO:0006094]
A0A6A8AIQ1	translation [GO:0006412]
A0A662RT79	DNA-templated transcription [GO:0006351]
A0A843C1V6	DNA replication initiation [GO:0006270]
A0A822JJZ4	methanogenesis, from carbon dioxide [GO:0019386]
A0A7L4Q6E4	proton transmembrane transport [GO:1902600]
A0A7L4QA72	methanogenesis, from acetate [GO:0019385]
A0A662RJE7	intein-mediated protein splicing [GO:0016539]
A0A662RQ93	intein-mediated protein splicing [GO:0016539]
A0A520JZH0	DNA-templated DNA replication [GO:0006261]
A0A662RXA9	protein unfolding [GO:0043335]
A0A7L4Q9F2	phosphorylation [GO:0016310]
A0A7J4NV29	proteolysis [GO:0006508]
A0A520JVY1	one-carbon metabolic process [GO:0006730]
A0A662RPD5	DNA duplex unwinding [GO:0032508]
A0A7L4Q5I6	phosphorylation [GO:0016310]
A0A662RWS7	regulation of translational fidelity [GO:0006450]
A0A7J4NVV2	DNA replication [GO:0006260]
A0A7L4Q5K4	ubiquitin-dependent protein catabolic process [GO:0006511]
A0A662RGJ2	DNA-templated DNA replication [GO:0006261]
A0A520K0X6	phosphorylation [GO:0016310]
A0A520K8D2	sulfur compound biosynthetic process [GO:0044272]
A0A7L4PFY5	methanogenesis [GO:0015948]
A0A662R7U2	pyruvate metabolic process [GO:0006090]
A0A822J476	methylation [GO:0032259]
A0A7J2MHA6	methanogenesis [GO:0015948]
A0A7L4Q5B6	response to oxidative stress [GO:0006979]
A0A842Y4R2	'de novo' UMP biosynthetic process [GO:0044205]
A0A822JBB3	regulation of DNA-templated transcription [GO:0006355]
A0A662R1Z5	lysine biosynthetic process via diaminopimelate [GO:0009089]
A0A497ILT6	proteolysis [GO:0006508]
A0A842Y8V1	glutamine metabolic process [GO:0006541]
A0A822IZJ5	histidine biosynthetic process [GO:0000105]
A0A7L4Q5Z3	phosphorylation [GO:0016310]
A0A849R171	regulation of DNA-templated transcription [GO:0006355]
A0A7L4QZ44	glycine betaine transport [GO:0031460]
A0A7L4PHG7	phospholipid biosynthetic process [GO:0008654]
A0A849QU26	S-adenosylmethionine biosynthetic process [GO:0006556]
A0A662RNQ4	microtubule-based process [GO:0007017]
A0A7J2MHA6	methylation [GO:0032259]
A0A497J0S3	proteasomal protein catabolic process [GO:0010498]
A0A7L4PM90	phosphorylation [GO:0016310]
A0A822JJZ4	one-carbon metabolic process [GO:0006730]
A0A662RQ93	proton motive force-driven plasma membrane ATP synthesis [GO:0042777]
A0A520JZH0	intein-mediated protein splicing [GO:0016539]
A0A7L4Q9F2	threonine biosynthetic process [GO:0009088]
A0A7J4NV29	regulation of DNA-templated transcription [GO:0006355]
A0A662RPD5	DNA replication [GO:0006260]
A0A662RWS7	translation [GO:0006412]
A0A7J4NVV2	sister chromatid cohesion [GO:0007062]
A0A662RGJ2	intein-mediated protein splicing [GO:0016539]
A0A520K8D2	valine biosynthetic process [GO:0009099]
A0A822J476	one-carbon metabolic process [GO:0006730]
A0A0E3PSS7	methylation [GO:0032259]
A0A842Y4R2	amino acid metabolic process [GO:0006520]
A0A7L4Q5Z3	pyruvate metabolic process [GO:0006090]
A0A662RNQ4	regulation of cell shape [GO:0008360]
A0A7L4PM90	pyruvate metabolic process [GO:0006090]
A0A662RPD5	intein-mediated protein splicing [GO:0016539]
A0A0E3PYZ2	methylation [GO:0032259]
A0A0E3Q034
A0A0E3PU26
A0A0E3Q1H7
A0A0E3PZQ3
A0A0E3PVQ0
A0A0E3PSS7
A0A0E3PUN9
A0A0E3PUI3
A0A0E3Q086
A0A0E3Q1Q6
A0A0E3LEL4	methylation [GO:0032259]
A0A0E3PVK1	amino acid biosynthetic process [GO:0008652]
A0A0E3PYZ2	methanogenesis [GO:0015948]
A0A0E3LFN5	DNA topological change [GO:0006265]
A0A0E3LF36	translation [GO:0006412]
A0A0E3PS75	leucine biosynthetic process [GO:0009098]
A0A0E3PU03	'de novo' pyrimidine nucleobase biosynthetic process [GO:0006207]
A0A0E3LFC3	carbohydrate metabolic process [GO:0005975]
A0A0E3LEU3	methanogenesis, from acetate [GO:0019385]
A0A0E3PVF0	isoleucine biosynthetic process [GO:0009097]
A0A0E3PV50	L-proline biosynthetic process [GO:0055129]
A0A0E3LFM4	carbohydrate derivative metabolic process [GO:1901135]
A0A0E3PTK8	sodium ion transport [GO:0006814]
A0A0E3LFU3	DNA-templated transcription [GO:0006351]
A0A0E3PVU0	fructose metabolic process [GO:0006000]
A0A0E3PT44	'de novo' IMP biosynthetic process [GO:0006189]
A0A0E3LF88	threonyl-tRNA aminoacylation [GO:0006435]
A0A0E3PUD7	amino acid biosynthetic process [GO:0008652]
A0A0E3Q0Z2	methanogenesis [GO:0015948]
A0A0E3Q1B5	cell adhesion [GO:0007155]
A0A0E3PZN2	glycerophospholipid metabolic process [GO:0006650]
A0A0E3Q1A0	translation [GO:0006412]
A0A0E3PWT6	histidine biosynthetic process [GO:0000105]
A0A0E3LFL2	amino acid metabolic process [GO:0006520]
A0A0E3LG85	one-carbon metabolic process [GO:0006730]
A0A0E3PZW4	RNA catabolic process [GO:0006401]
A0A0E3LG34	phosphorylation [GO:0016310]
A0A0E3PSW9	iron-sulfur cluster assembly [GO:0016226]
A0A0E3PUA7	polysaccharide biosynthetic process [GO:0000271]
A0A0E3LFL3	respiratory electron transport chain [GO:0022904]
A0A0E3PSZ6	glutamine biosynthetic process [GO:0006542]
A0A0E3LG97	DNA replication [GO:0006260]
A0A0E3PX96	regulation of DNA-templated transcription [GO:0006355]
A0A0E3PU01	amino acid biosynthetic process [GO:0008652]
A0A0E3PYM9	protein folding [GO:0006457]
A0A0E3LG81	carbohydrate metabolic process [GO:0005975]
A0A0E3Q199	methanogenesis, from carbon dioxide [GO:0019386]
A0A0E3PV77	transmembrane transport [GO:0055085]
A0A0E3LF13	uroporphyrinogen III biosynthetic process [GO:0006780]
A0A0E3PWE1	carboxylic acid metabolic process [GO:0019752]
A0A0E3LF38	methylation [GO:0032259]
A0A0E3LEX2	anaerobic cobalamin biosynthetic process [GO:0019251]
A0A0E3LF18	leucyl-tRNA aminoacylation [GO:0006429]
A0A0E3LEY6	cell division [GO:0051301]
A0A0E3Q274	amino acid biosynthetic process [GO:0008652]
A0A0E3PWE7	cell septum assembly [GO:0090529]
A0A0E3LEY7	glycine biosynthetic process from serine [GO:0019264]
A0A0E3PZQ5	translation [GO:0006412]
A0A0E3LEQ9	methionyl-tRNA aminoacylation [GO:0006431]
A0A0E3LGA3	intracellular protein transmembrane transport [GO:0065002]
A0A0E3PVI0	carbohydrate metabolic process [GO:0005975]
A0A0E3PZ11	glutamine metabolic process [GO:0006541]
A0A0E3PXW3	phosphorylation [GO:0016310]
A0A0E3Q1I7	lysine biosynthetic process via diaminopimelate [GO:0009089]
A0A0E3PVJ2	glutamine biosynthetic process [GO:0006542]
A0A0E3PZU8	RNA catabolic process [GO:0006401]
A0A0E3PZD6	translation [GO:0006412]
A0A0E3PT27	positive regulation of translational elongation [GO:0045901]
A0A0E3LG77	methanogenesis, from carbon dioxide [GO:0019386]
A0A0E3PY77	regulation of DNA-templated transcription [GO:0006355]
A0A0E3LFZ1	iron-sulfur cluster assembly [GO:0016226]
A0A0E3PVE7	polysaccharide biosynthetic process [GO:0000271]
A0A0E3LEM3	DNA-templated transcription initiation [GO:0006352]
A0A0E3LEI6	arginine biosynthetic process via ornithine [GO:0042450]
A0A0E3Q0G4	translation [GO:0006412]
A0A0E3LG60	amino acid biosynthetic process [GO:0008652]
A0A0E3PU60	'de novo' pyrimidine nucleobase biosynthetic process [GO:0006207]
A0A0E3Q0F6	AMP salvage [GO:0044209]
A0A0E3PV48	'de novo' AMP biosynthetic process [GO:0044208]
A0A0E3PX67	signal transduction [GO:0007165]
A0A0E3PZF2	DNA-templated transcription [GO:0006351]
A0A0E3PX89	carbohydrate metabolic process [GO:0005975]
A0A0E3PVA4	glutamate biosynthetic process [GO:0006537]
A0A0E3PVE6	phenylacetate catabolic process [GO:0010124]
A0A0E3LFN7	methylation [GO:0032259]
A0A0E3PWH6	leucine biosynthetic process [GO:0009098]
A0A0E3Q1D5	methanogenesis [GO:0015948]
A0A0E3PZX4	histidine biosynthetic process [GO:0000105]
A0A0E3Q1W1	Mo-molybdopterin cofactor biosynthetic process [GO:0006777]
A0A0E3LEM6	translational elongation [GO:0006414]
A0A0E3Q054	translation [GO:0006412]
A0A0E3Q061	lysyl-tRNA aminoacylation [GO:0006430]
A0A0E3PV03	methanogenesis [GO:0015948]
A0A0E3PVR4	DNA-templated transcription initiation [GO:0006352]
A0A0E3Q266	signal transduction [GO:0007165]
A0A0E3PU07	amino acid biosynthetic process [GO:0008652]
A0A0E3LG07	phosphorylation [GO:0016310]
A0A0E3PVF7	methanogenesis, from acetate [GO:0019385]
A0A0E3PYS3	translation [GO:0006412]
A0A0E3PZK9	inositol biosynthetic process [GO:0006021]
A0A0E3PV42	cytosolic ribosome assembly [GO:0042256]
A0A0E3Q1Z1	histidine biosynthetic process [GO:0000105]
A0A0E3LFU4	translation [GO:0006412]
A0A0E3Q034	methanogenesis, from acetate [GO:0019385]
A0A0E3PZQ3	one-carbon metabolic process [GO:0006730]
A0A497IGG6	methylation [GO:0032259]
A0A0E3Q086	one-carbon metabolic process [GO:0006730]
A0A0E3LEY7	methylation [GO:0032259]
A0A842YA73	methylation [GO:0032259]
A0A0E3LFN5	DNA-templated DNA replication [GO:0006261]
A0A0E3PU03	carbohydrate biosynthetic process [GO:0016051]
A0A0E3LEU3	one-carbon metabolic process [GO:0006730]
A0A0E3PVF0	sulfur compound biosynthetic process [GO:0044272]
A0A0E3PVU0	glycolytic process [GO:0006096]
A0A0E3Q199	methylation [GO:0032259]
A0A0E3Q1B5	metal ion transport [GO:0030001]
A0A0E3PZN2	membrane lipid biosynthetic process [GO:0046467]
A0A0E3LFL2	regulation of translational fidelity [GO:0006450]
A0A0E3LG85	S-adenosylmethionine biosynthetic process [GO:0006556]
A0A0E3LG34	pyruvate metabolic process [GO:0006090]
A0A0E3PUA7	UDP-glucuronate biosynthetic process [GO:0006065]
A0A0E3LG97	regulation of DNA replication [GO:0006275]
A0A0E3PYM9	protein peptidyl-prolyl isomerization [GO:0000413]
A0A0E3LG77	methylation [GO:0032259]
A0A0E3PWE1	cellular biosynthetic process [GO:0044249]
A0A0E3LEX2	methanogenesis [GO:0015948]
A0A0E3Q274	proteolysis [GO:0006508]
A0A0E3Q1Q6	methylation [GO:0032259]
A0A0E3LGA3	protein targeting [GO:0006605]
A0A0E3PZ11	pyridoxal phosphate biosynthetic process [GO:0042823]
A0A0E3Q1I7	phosphorylation [GO:0016310]
A0A0E3PZD6	tRNA aminoacylation [GO:0043039]
A0A0E3PT27	positive regulation of translational termination [GO:0045905]
A0A0E3Q1D5	methylation [GO:0032259]
A0A0E3LEI6	phosphorylation [GO:0016310]
A0A0E3LG60	aromatic amino acid family biosynthetic process [GO:0009073]
A0A0E3PU60	'de novo' UMP biosynthetic process [GO:0044205]
A0A0E3Q0F6	phosphorylation [GO:0016310]
A0A0E3Q0Z2	methylation [GO:0032259]
A0A0E3PZX4	lysine biosynthetic process via diaminopimelate [GO:0009089]
A0A0E3PU07	aromatic amino acid family biosynthetic process [GO:0009073]
A0A0E3LG07	regulation of DNA-templated transcription [GO:0006355]
A0A0E3PZK9	phospholipid biosynthetic process [GO:0008654]
A0A0E3Q1Q6	one-carbon metabolic process [GO:0006730]
A0A0E3PVF0	valine biosynthetic process [GO:0009099]
A0A0E3PZN2	phospholipid biosynthetic process [GO:0008654]
A0A0E3LFL2	translation [GO:0006412]
A0A0E3Q199	one-carbon metabolic process [GO:0006730]
A0A0E3LEY7	tetrahydrofolate interconversion [GO:0035999]
A0A0E3Q1I7	threonine biosynthetic process [GO:0009088]
A0A0E3LG77	one-carbon metabolic process [GO:0006730]
A0A0E3PU60	amino acid metabolic process [GO:0006520]
A0A0E3PU07	chorismate biosynthetic process [GO:0009423]
A0A7K4B9B9	regulation of intracellular signal transduction [GO:1902531]
A0A7K3Y323	asparagine biosynthetic process [GO:0006529]
A0A7K3Z0P0	phosphorylation [GO:0016310]
A0A7K4B7K8	chromosome condensation [GO:0030261]
A0A7K4BCM9	Mo-molybdopterin cofactor biosynthetic process [GO:0006777]
A0A7L4R517	gluconeogenesis [GO:0006094]
A0A7K3YGI8	phosphorylation [GO:0016310]
A0A7K3Y575	DNA repair [GO:0006281]
A0A7K4AZQ4	glutamine biosynthetic process [GO:0006542]
A0A7K4CAG2	regulation of DNA-templated transcription [GO:0006355]
A0A7K4C9Y0	signal transduction [GO:0007165]
A0A7L4PYV9	phosphorylation [GO:0016310]
A0A7L4R3P0	nucleotide-excision repair [GO:0006289]
A0A7K4A601	'de novo' UMP biosynthetic process [GO:0044205]
A0A7K3YAW6	regulation of DNA-templated transcription [GO:0006355]
A0A7L4PW25	'de novo' IMP biosynthetic process [GO:0006189]
A0A7L4R0S0	proton motive force-driven plasma membrane ATP synthesis [GO:0042777]
A0A7L4PWI3	DNA replication initiation [GO:0006270]
A0A7K4AZ11	proteolysis [GO:0006508]
A0A7K4B840	isoleucyl-tRNA aminoacylation [GO:0006428]
A0A7K3Y9F4	Mo-molybdopterin cofactor biosynthetic process [GO:0006777]
A0A7K4CA95	phosphorelay signal transduction system [GO:0000160]
A0A7L4QR10	phosphorylation [GO:0016310]
A0A7K4B084	DNA restriction-modification system [GO:0009307]
A0A7K4CEQ9	phosphorelay signal transduction system [GO:0000160]
A0A7K3YYM7	regulation of DNA-templated transcription [GO:0006355]
A0A7K4A244	aspartyl-tRNA aminoacylation [GO:0006422]
A0A7K4BAP0	proteolysis [GO:0006508]
A0A7K3Y4L0	lysyl-tRNA aminoacylation [GO:0006430]
A0A7K3YAZ0	DNA topological change [GO:0006265]
A0A7L4PT01	tRNA aminoacylation for protein translation [GO:0006418]
A0A7K3YHW5	ATP biosynthetic process [GO:0006754]
A0A7K3YF89	gluconeogenesis [GO:0006094]
A0A7K4B3Y9	one-carbon metabolic process [GO:0006730]
A0A7K4DI51	proton transmembrane transport [GO:1902600]
A0A7K4A3Z1	arginine metabolic process [GO:0006525]
A0A7L4PVG2	RNA catabolic process [GO:0006401]
A0A7K4AZE0	cellular biosynthetic process [GO:0044249]
A0A7K4A1C7	'de novo' IMP biosynthetic process [GO:0006189]
A0A7L4QT56	regulation of DNA-templated transcription [GO:0006355]
A0A7K4AYT8	proton motive force-driven plasma membrane ATP synthesis [GO:0042777]
A0A7K3YY63	AMP catabolic process [GO:0006196]
A0A7K4BJT3	DNA restriction-modification system [GO:0009307]
A0A7L4QRJ2	proton motive force-driven plasma membrane ATP synthesis [GO:0042777]
A0A7L4PUZ8	translation [GO:0006412]
A0A7K3Y323	glutamine metabolic process [GO:0006541]
A0A7K4B7K8	DNA replication [GO:0006260]
A0A7L4R517	phosphorylation [GO:0016310]
A0A7K3YGI8	regulation of DNA-templated transcription [GO:0006355]
A0A7L4R3P0	SOS response [GO:0009432]
A0A7K4A601	arginine biosynthetic process [GO:0006526]
A0A7K4CA95	phosphorylation [GO:0016310]
A0A7K3YAZ0	DNA-templated DNA replication [GO:0006261]
A0A7K3YHW5	proton transmembrane transport [GO:1902600]
A0A7K3YF89	phosphorylation [GO:0016310]
A0A7K4AZE0	pentose catabolic process [GO:0019323]
A0A7K4A1C7	purine nucleobase biosynthetic process [GO:0009113]
A0A7K3YY63	pyrimidine deoxyribonucleoside metabolic process [GO:0046125]
A0A7K4B7K8	sister chromatid cohesion [GO:0007062]
A0A7L4R517	pyruvate metabolic process [GO:0006090]
A0A7K4CA95	regulation of DNA-templated transcription [GO:0006355]
A0A7K3YF89	pyruvate metabolic process [GO:0006090]
A0A7K3YY63	pyrimidine nucleobase metabolic process [GO:0006206]
