# Supplementary material for: An Initial Proteomic Analysis of Biogas-Related Metabolism of Euryarchaeota Consortia in Sediments from the Santiago River, México
Source: Microorganisms. 2023 Jun 23;11(7):1640. doi: 10.3390/microorganisms11071640 (PMC10384328; doi:10.3390/microorganisms11071640)
Supplement: Supplementary file 1 [file microorganisms-11-01640-s001.zip › Table S5.xlsx]

## Sheet: Hoja1
Table S5. Acetyl-CoA decarbonylase subunits detected in SRS
Accession	Peptide count	Unique peptides	Mass	Description	ng
A0A0E3LTN3_METMZ;A0A0E3Q0K1_METMZ;A0A0E3RHJ3_METMZ;A0A0E3RNR5_METMZ;A0A0E3RTU9_METMZ;A0A0E3RW54_METMZ;A0A0E3RZZ9_METMZ;A0A0F8BL33_METMZ;A0A0F8FVE9_METMZ;A0A0F8GDD0_METMZ;A0A0F8KD71_METMZ;A0A0F8KDD7_METMZ;A0A0F8KUU4_METMZ;A0A0F8TG80_METMZ;ACDG1_METMA;ACDG2_METMA;M1Q5A7_METMZ;A0A0E3R657_METMZ;A0A0E3RD43_METMZ;A0A0F8LVV5_METMZ;A0A0F8MUB0_METMZ;A0A0E3SIF8_9EURY;A0A0E3SBN0_9EURY;A0A0E3QJ81_METBA;Q46FD…	47	20	51644.6	Acetyl-CoA decarbonylase/synthase complex subunit gamma OS=Methanosarcina mazei S-6 OX=213585 GN=cdhE PE=3 SV=1	3.60093
ACDA2_METMA;A0A0E3LTN4_METMZ;A0A0F8L8S3_METMZ;A0A0F8G1I4_METMZ;A0A0F8M309_METMZ;A0A498GQV0_9EURY;A0A0E3QGJ9_9EURY;A0A2A2HQZ8_9EURY	41	3	90161.9	Acetyl-CoA decarbonylase/synthase complex subunit alpha 2 OS=Methanosarcina mazei (strain ATCC BAA-159 / DSM 3647 / Goe1 / Go1 / JCM 11833 / OCM 88) OX=192952 GN=cdhA2 PE=1 SV=4	0.209571
ACDB1_METTE;A0A0E3NLE4_9EURY;A0A0E3NP23_9EURY;A0A062VBT1_9EURY;A0A0E3X1A8_METMT;A0A284VUI9_9EURY;A0A2V3JNI9_9EURY;A0A520JV15_9EURY;A0A662R2S7_9EURY;A0A7J4EJW5_9EURY;A0A7J4NVT5_9EURY;A0A7J9T361_9EURY;A0A7J9TFK2_9EURY;A0A7J9THF8_9EURY;A0A811T7R9_9EURY;A0A811TBB3_9EURY;A0A811TC40_9EURY;A0A811TCD4_9EURY;A0A832LJ80_9EURY;A0A848DBD5_9EURY;A0A849QN47_9EURY;A0A8B3S0C2_9EURY	38	12	52281.6	Acetyl-CoA decarbonylase/synthase complex subunit beta 1 OS=Methanosarcina thermophila OX=2210 GN=cdhC1 PE=1 SV=3	0.479426
A0A0E3LVK1_METMZ;A0A0E3PVE0_METMZ;A0A0E3R6Q0_METMZ;A0A0F8Q608_METMZ;A0A0F8LAR1_METMZ;A0A0F8LKF9_METMZ;A0A832SG89_9EURY;A0A7J9TH86_9EURY;A0A7J9TU20_9EURY;A0A849R1L2_9EURY;A0A0E3S3U5_9EURY;A0A0P7ZFL9_9EURY;A0A1D3L0P0_9EURY;A0A219AKU6_9EURY;A0A284VMG8_9EURY;A0A3G9D1Y2_9EURY;A0A401HNW1_9EURY;A0A401HPY8_9EURY;A0A6A2G0Z5_9EURY;A0A6A8AQF9_9EURY;A0A7J4FTG1_9EURY;A0A7J9P5D6_METMI;A0A7K4A8T9_9EURY;A0A7L4PD…	38	3	89508.9	Acetyl-CoA decarbonylase/synthase complex subunit alpha OS=Methanosarcina mazei LYC OX=1434114 GN=cdhA PE=3 SV=1	2.11139
A0A0E3Q034_METMZ;A0A0E3RES2_METMZ;A0A0E3RT45_METMZ;A0A0E3RV04_METMZ;A0A0F8GW42_METMZ;A0A0F8N1G4_METMZ;M1P6S5_METMZ;A0A0F8J7D1_METMZ;A0A0F8PES9_METMZ	38	1	90160.9	Acetyl-CoA decarbonylase/synthase complex subunit alpha OS=Methanosarcina mazei WWM610 OX=1434117 GN=cdhA PE=3 SV=1	2.02221
ACDA1_METBF;A0A0E3QHD4_METBA;A0A7J4EME8_9EURY;A0A7Z8P454_9EURY;A0A2P5K0Z0_9EURY;A0A3R7XIC2_9EURY;A0A7J9SS07_9EURY	36	14	90429	Acetyl-CoA decarbonylase/synthase complex subunit alpha 1 OS=Methanosarcina barkeri (strain Fusaro / DSM 804) OX=269797 GN=cdhA1 PE=1 SV=1	0.46161
A0A0E3LWN2_METMZ;A0A0E3PY01_METMZ;A0A0E3RE41_METMZ;A0A0F8H026_METMZ;M1QGJ0_METMZ;A0A0F8GXV6_METMZ;A0A0F8JIH9_METMZ;A0A0F8LMP2_METMZ;A0A0F8TNS6_METMZ;A0A4V1FB63_METMZ;A0A0F8CK53_METMZ;A0A0E3NUT5_9EURY;A0A0E3NUU1_9EURY	35	2	52587.9	Acetyl-CoA decarbonylase/synthase complex subunit beta OS=Methanosarcina mazei LYC OX=1434114 GN=cdhC PE=3 SV=1	0.145261
A0A0E3RW58_METMZ;A0A0F8KD76_METMZ;A0A0F8EV74_METMZ	35	1	89514.9	Acetyl-CoA decarbonylase/synthase complex subunit alpha OS=Methanosarcina mazei C16 OX=1434113 GN=cdhA PE=3 SV=1	0.694307
A0A0E3WMY1_METMZ;A0A0E3WP06_METMZ;A0A0F8MHA3_METMZ;A0A0F8TT59_METMZ;A0A4P8QWG2_METMZ;A0A0F8KVR0_METMZ;A0A0F8CFR5_METMZ;A0A0F8G882_METMZ;A0A0F8GMU5_METMZ;A0A0F8KDP4_METMZ;A0A0F8N4Q2_METMZ;A0A0F8P1Q8_METMZ;A0A0F8PMQ5_METMZ;A0A0F8Q979_METMZ;A0A0F8S9A4_METMZ;A0A0F8LUM7_METMZ;A0A0E3QCM3_9EURY;A0A0E3Q400_9EURY;A0A0E3Q8S0_9EURY;A0A0F8S8E2_METMZ;A0A0F8GX19_METMZ;A0A2P5K0C6_9EURY;A0A419JNV1_9EURY;A0A524QC…	33	1	52578	Acetyl-CoA decarbonylase/synthase complex subunit beta OS=Methanosarcina mazei LYC OX=1434114 GN=cdhC PE=3 SV=1	0.134971
ACDA3_METAC;A0A0E3P7P0_9EURY;A0A0E3PGH4_9EURY;A0A0E3PS47_9EURY;ACDA2_METAC;A0A0E3SIF5_9EURY;A0A832VXR5_9EURY	30	7	89590	Acetyl-CoA decarbonylase/synthase complex subunit alpha 3 OS=Methanosarcina acetivorans (strain ATCC 35395 / DSM 2834 / JCM 12185 / C2A) OX=188937 GN=cdhA3 PE=3 SV=1	0.696491
A0A0E3LEU3_METMZ;A0A0E3LUS8_METMZ;A0A0E3RAA5_METMZ;A0A0E3RP63_METMZ;A0A0E3RXA6_METMZ;A0A0F8B7R8_METMZ;A0A0F8FTH3_METMZ;A0A0F8S3S2_METMZ;ACDD_METMA;M1PYS4_METMZ;A0A0F8SZC5_METMZ;A0A0E3LVK0_METMZ;A0A0E3WPB5_METMZ;A0A0F8CDS5_9EURY;A0A0F8CUN2_9EURY;A0A0F8D0B0_9EURY;A0A0F8E5S3_9EURY;A0A0F8G4P7_9EURY;A0A0F8QB14_9EURY;A0A0F8S5Z5_9EURY;A0A832LD85_9EURY;A0A0E3S1H6_9EURY;A0A0E3RUZ9_METMZ;A0A062VAF3_9EURY;A…	26	5	47047.9	Acetyl-CoA decarbonylase/synthase complex subunit delta OS=Methanosarcina mazei WWM610 OX=1434117 GN=cdhD PE=3 SV=1	0.519845
A0A7L4Q7J7_9EURY	24	18	75769.1	Acetyl-coenzyme A synthetase OS=Methanosarcinales archaeon OX=2250255 GN=acs PE=3 SV=1	0.858676
A0A7L4Q975_9EURY	23	22	43934.8	Acetyl-CoA decarbonylase/synthase complex subunit gamma OS=Methanosarcinales archaeon OX=2250255 GN=GKC09_08540 PE=4 SV=1	1.32574
A0A0E3SP44_METBA	23	1	90025.5	Acetyl-CoA decarbonylase/synthase complex subunit alpha OS=Methanosarcina barkeri 3 OX=1434107 GN=cdhA PE=3 SV=1	0.0772144
A0A0E3LI25_9EURY;A0A0E3QA34_9EURY;A0A0E3L5Z9_9EURY;A0A0E3NX50_9EURY;A0A0E3WRZ5_9EURY	22	4	51698.7	Acetyl-CoA decarbonylase/synthase complex subunit gamma OS=Methanosarcina vacuolata Z-761 OX=1434123 GN=cdhE PE=3 SV=1	0.0646564
A0A0E3S4U2_9EURY	22	3	52569	Acetyl-CoA decarbonylase/synthase complex subunit beta OS=Methanosarcina lacustris Z-7289 OX=1434111 GN=cdhC PE=3 SV=1	0.732425
A0A0E3Q086_METMZ	22	1	42478.6	Acetyl-CoA decarbonylase/synthase complex subunit delta OS=Methanosarcina mazei WWM610 OX=1434117 GN=cdhD PE=3 SV=1	0.692045
A0A0E3KQB2_METTT;A0A0E3NFZ3_METTE;A0A1I6YGP6_METTE;ACDG2_METTE	20	6	51712.5	Acetyl-CoA decarbonylase/synthase complex subunit gamma OS=Methanosarcina thermophila (strain ATCC 43570 / DSM 1825 / OCM 12 / VKM B-1830 / TM-1) OX=523844 GN=cdhE PE=3 SV=1	0.231219
A0A0E3LSW0_METMZ;A0A0E3PZU4_METMZ;A0A0E3RHD5_METMZ;A0A0E3RQR4_METMZ;A0A0E3S003_METMZ;A0A0F8J2I8_METMZ;A0A0F8M3P7_METMZ;ACDE2_METMA;M1Q7G6_METMZ;A0A0E3QST7_METBA;A0A0E3R498_METBA;A0A0G3CGI4_METBA;A0A498GS09_9EURY;A0A0E3P7G5_9EURY;A0A0E3PH10_9EURY;A0A0E3PQB7_9EURY;A0A0E3L482_9EURY;A0A0E3NJN5_9EURY;A0A1M4MK71_9EURY;A0A7K3YJU0_9EURY;A0A8D4VHK4_9EURY;ACDE1_METTE	19	8	18427.4	Acetyl-CoA decarbonylase/synthase complex subunit epsilon OS=Methanosarcina mazei SarPi OX=1434115 GN=cdhB PE=3 SV=1	0.235153
A0A0E3L2B0_9EURY;A0A0E3NPB5_9EURY;A0A0F8CH32_9EURY;A0A0F8CXA7_9EURY;A0A0F8CZ66_9EURY;A0A0F8EAS7_9EURY;A0A0F8QHK1_9EURY;A0A0F8S5S4_9EURY;ACDG1_METTE	19	7	51378.1	Acetyl-CoA decarbonylase/synthase complex subunit gamma OS=Methanosarcina sp. WWM596 OX=1434103 GN=cdhE PE=3 SV=1	0.367353
A0A0E3LDX8_9EURY	19	3	52845.2	Acetyl-CoA decarbonylase/synthase complex subunit beta OS=Methanosarcina siciliae C2J OX=1434118 GN=cdhC PE=3 SV=1	0.0351558
A0A7J4PIU7_9EURY	19	1	89188.4	Acetyl-CoA decarbonylase/synthase complex subunit alpha OS=Methanosarcinaceae archaeon OX=1945595 GN=cdhA PE=3 SV=1	0.27585
A0A0E3PVF7_METMZ;A0A0E3R9U7_METMZ;A0A0E3RM66_METMZ;A0A0E3RTU3_METMZ;A0A0F8ESM5_METMZ	17	4	18697.6	Acetyl-CoA decarbonylase/synthase complex subunit epsilon OS=Methanosarcina mazei WWM610 OX=1434117 GN=cdhB PE=3 SV=1	0.0210706
A0A0E3H9H1_METTT;A0A0E3KR36_METTE;A0A1I6YG80_METTE;ACDD2_METTE;A0A0E3LBI5_9EURY;A0A0E3P797_9EURY;A0A0E3PG71_9EURY;A0A660HQ96_9EURY	15	3	47298.2	Acetyl-CoA decarbonylase/synthase complex subunit delta OS=Methanosarcina thermophila (strain ATCC 43570 / DSM 1825 / OCM 12 / VKM B-1830 / TM-1) OX=523844 GN=cdhD PE=3 SV=1	0.168402
ACDA1_METTE;A0A0E3L2B1_9EURY;A0A0E3NSB6_9EURY	14	2	90020.6	Acetyl-CoA decarbonylase/synthase complex subunit alpha 1 OS=Methanosarcina thermophila OX=2210 GN=cdhA1 PE=1 SV=3	0.0618361
A0A0E3KWQ3_9EURY;A0A0E3NH14_9EURY;ACDD1_METTE	13	1	47067.9	Acetyl-CoA decarbonylase/synthase complex subunit delta OS=Methanosarcina sp. WH1 OX=1434102 GN=cdhD PE=3 SV=1	0.841295
A0A368PDP7_9EURY;A0A849PK81_9EURY;A0A7H1KNX5_9EURY;A0A848DB86_9EURY;A0A8B3S2I7_9EURY;A0A520JWN9_9EURY;A0A7J4FVF3_9EURY	11	1	86256.4	Acetyl-CoA decarbonylase/synthase complex subunit alpha OS=ANME-2 cluster archaeon OX=2056317 GN=cdhA PE=3 SV=1	0.225004
A0A0E3ND19_METTT;ACDA2_METTE;A0A832LF33_9EURY;A0A660HQN3_9EURY	11	1	89407.8	Acetyl-CoA decarbonylase/synthase complex subunit alpha OS=Methanosarcina thermophila (strain ATCC 43570 / DSM 1825 / OCM 12 / VKM B-1830 / TM-1) OX=523844 GN=cdhA PE=3 SV=1	0.01418
A0A7L4QA72_9EURY;A0A0E3SN75_METBA;A0A7L4Q609_9EURY	10	7	52593	Acetyl-CoA decarbonylase/synthase complex subunit beta OS=Methanosarcinales archaeon OX=2250255 GN=cdhC PE=3 SV=1	1.46729
A0A0E3P9W4_9EURY;A0A0E3PI38_9EURY;A0A0E3PRU9_9EURY	10	6	18410.2	Acetyl-CoA decarbonylase/synthase complex subunit epsilon OS=Methanosarcina siciliae T4/M OX=1434120 GN=cdhB PE=3 SV=1	0.0888378
A0A2V3JNG3_9EURY	10	1	86212.6	Acetyl-CoA decarbonylase/synthase complex subunit alpha OS=ANME-2 cluster archaeon OX=2056317 GN=cdhA PE=3 SV=1	0.0517975
F7XLS5_METZD;A0A7L4QY62_9EURY	9	2	89623.7	Acetyl-CoA decarbonylase/synthase complex subunit alpha OS=Methanosalsum zhilinae (strain DSM 4017 / NBRC 107636 / OCM 62 / WeN5) OX=679901 GN=cdhA PE=3 SV=1	0.213689
A0A257AF13_9EURY;A0A2G1NY55_9EURY;A0A497IL81_9EURY;A0A662R9A5_9EURY;A0A7C5P2P6_9EURY	7	3	47691.4	Acetyl-CoA decarbonylase/synthase complex subunit delta OS=Methanosarcinales archaeon ex4484_138 OX=1978123 GN=cdhD PE=3 SV=1	0.0693847
A0A0E3SPB0_METBA;A0A832P4S9_9EURY;A0A0E3S997_9EURY;A0A0F8C3A1_9EURY;A0A0F8D9B9_9EURY;A0A0F8DYS3_9EURY;A0A0F8EF31_9EURY;A0A0F8G3M8_9EURY;A0A0F8N7J7_9EURY;A0A0F8UQB8_9EURY	7	1	18510.4	Acetyl-CoA decarbonylase/synthase complex subunit epsilon OS=Methanosarcina barkeri 3 OX=1434107 GN=cdhB PE=3 SV=1	0.126675
A0A284VL25_9EURY	6	6	41717.1	Acetyl-CoA acetyltransferase OS=Candidatus Methanoperedens nitroreducens OX=1392998 GN=yqeF PE=3 SV=1	0.710399
A0A0E3HA54_METTE	6	2	18564.4	Acetyl-CoA decarbonylase/synthase complex subunit epsilon OS=Methanosarcina thermophila CHTI-55 OX=1434121 GN=cdhB PE=3 SV=1	0.00543481
A0A257AEK5_9EURY;A0A2G1NYE4_9EURY;A0A497IL61_9EURY;A0A662R8Q1_9EURY;A0A7R9N3F9_9EURY;A0A7R9N462_9EURY	5	4	52560.8	Acetyl-CoA decarbonylase/synthase complex subunit beta OS=Methanosarcinales archaeon ex4484_138 OX=1978123 GN=cdhC PE=3 SV=1	0.944094
F6BF46_METIK	5	3	88989.7	Acetyl-CoA decarbonylase/synthase complex subunit alpha OS=Methanotorris igneus (strain DSM 5666 / JCM 11834 / Kol 5) OX=880724 GN=cdhA PE=3 SV=1	0.174886
A0A7L4PFY5_9EURY	4	4	80691	CO dehydrogenase/acetyl-CoA synthase complex subunit epsilon (Fragment) OS=Methanosarcinales archaeon OX=2250255 GN=cdhA PE=4 SV=1	0.19571
A0A419JHV6_9EURY	4	3	51712.6	Acetyl-CoA decarbonylase/synthase complex subunit gamma OS=ANME-2 cluster archaeon OX=2056317 GN=cdhE PE=3 SV=1	0.491432
A0A0X3BPK3_9EURY;I7L0I6_METBM	4	1	54769.5	Acetyl-CoA carboxylase biotin carboxylase subunit OS=Methanoculleus bourgensis OX=83986 GN=accC PE=4 SV=1	3.99301
A0A139CZE4_9EURY;A0A1B8X1T2_9EURY;A0A498H9U6_9EURY	4	1	90028.3	Acetyl-CoA decarbonylase/synthase complex subunit alpha OS=Methanohalophilus sp. T328-1 OX=1794907 GN=cdhA PE=3 SV=1	1.80657
A0A2I0NJZ7_9EURY;A0A842Y1W6_9EURY	4	1	53084.3	Acetyl-CoA decarbonylase/synthase complex subunit beta OS=Candidatus Methanoperedenaceae archaeon HGW-Methanoperedenaceae-1 OX=2013824 GN=cdhC PE=3 SV=1	0.406183
A0A1V4YCI7_9EURY;L0KYY5_METHD	4	1	89594.6	Acetyl-CoA decarbonylase/synthase complex subunit alpha OS=Methanomethylovorans sp. PtaU1.Bin093 OX=1811679 GN=cdhA2 PE=3 SV=1	0.0718391
A0A520JVY1_9EURY	3	3	43540.2	CO dehydrogenase/acetyl-CoA synthase subunit delta OS=Methanosarcinales archaeon OX=2250255 GN=cdhD PE=4 SV=1	0.330845
A0A366MA86_9EURY	3	2	63444.6	Acetyl-coenzyme A synthetase OS=Methanobrevibacter sp. NOE OX=2006182 GN=acsA_2 PE=4 SV=1	0.351787
A0A7J4LQ99_9EURY	3	2	46751.3	CO-methylating acetyl-CoA synthase OS=Candidatus Methanoperedenaceae archaeon OX=2072416 GN=cdhC PE=4 SV=1	0.121025
A0A7J2MHA6_9EURY	3	2	51137.7	Acetyl-CoA decarbonylase/synthase complex subunit gamma OS=Methanosarcinales archaeon OX=2250255 GN=cdhE PE=3 SV=1	0.115588
A0A166DDW9_9EURY	3	2	42891.3	Acetyl-CoA decarbonylase/synthase complex subunit delta OS=Methanobrevibacter cuticularis OX=47311 GN=acsD PE=3 SV=1	0.0789982
A0A822J476_9EURY;A0A0P8AI14_9EURY;A0A315XG79_9EURY;A0A6A2FCD5_9EURY;A0A822IVR2_9EURY;A0A522UYJ8_9EURY	3	1	47040.1	Acetyl-CoA decarbonylase/synthase complex subunit delta OS=Methanosarcinales archaeon OX=2250255 GN=cdhD/acsD PE=3 SV=1	0.156524
A0A7R9N4A5_9EURY	3	1	88921.9	Acetyl-CoA decarbonylase/synthase complex subunit alpha OS=Candidatus Methanoperedenaceae archaeon GB50 OX=2691038 GN=cdhA PE=3 SV=1	0.0975747
A0A1V4Y8Q2_9EURY;A0A1V4YM14_9EURY	3	1	52335.3	Acetyl-CoA decarbonylase/synthase complex subunit gamma OS=Methanomethylovorans sp. PtaU1.Bin093 OX=1811679 GN=cdhE1_2 PE=3 SV=1	0.0534421
A0A101H0W5_9EURY;A0A117MI09_9EURY;A0A832UI79_9EURY	3	1	32911.9	Acetyl-CoA decarbonylase/synthase complex subunit alpha (Fragment) OS=Methanocalculus sp. 52_23 OX=1641382 GN=XD88_1965 PE=4 SV=1	0.0239153
D7E7Z7_METEZ	3	1	52465.4	Acetyl-CoA decarbonylase/synthase complex subunit gamma OS=Methanohalobium evestigatum (strain ATCC BAA-1072 / DSM 3721 / NBRC 107634 / OCM 161 / Z-7303) OX=644295 GN=cdhE PE=3 SV=1	0.00942606
A0A8D6PTD0_9EURY	2	2	88849.4	Acetyl-CoA decarbonylase/synthase complex subunit alpha OS=Methanocaldococcus sp. SG7 OX=2546128 GN=cdhA PE=3 SV=1	0.0606285
A0A4E0QXF6_9EURY	2	1	48004.7	Acetyl-CoA decarbonylase/synthase complex subunit delta OS=Methanolobus halotolerans OX=2052935 GN=cdhD PE=3 SV=1	0.616771
A0A1V4YQI3_9EURY	2	1	51377.7	Acetyl-CoA decarbonylase/synthase complex subunit gamma OS=Methanobacterium sp. PtaU1.Bin097 OX=1811675 GN=cdhE1 PE=3 SV=1	0.465704
N6V1V8_9EURY	2	1	86490.9	Acetyl-CoA decarbonylase/synthase complex subunit alpha OS=Methanocaldococcus villosus KIN24-T80 OX=1069083 GN=cdhA PE=3 SV=1	0.112805
A0A099T308_METMT	2	1	51777	Acetyl-CoA decarbonylase/synthase complex subunit gamma OS=Methanococcoides methylutens OX=2226 GN=cdhE PE=3 SV=1	0.0965883
A7I830_METB6	2	1	86128.2	Acetyl-CoA decarbonylase/synthase complex subunit alpha OS=Methanoregula boonei (strain DSM 21154 / JCM 14090 / 6A8) OX=456442 GN=cdhA PE=3 SV=1	0.0841969
A0A328SM82_9EURY	2	1	36506.3	Biotin--[acetyl-CoA-carboxylase] ligase OS=Methanosphaera sp. SHI613 OX=1945631 GN=BZ133_01355 PE=3 SV=1	0.0696422
A0A1V4U6J7_9EURY;A0A1V4UAI9_9EURY;A0A1V5A7U1_9EURY;A0A832WW50_9EURY;A0A843KGV9_9EURY	2	1	71490.2	Acetyl-coenzyme A synthetase OS=Methanoregulaceae archaeon PtaB.Bin056 OX=1811721 GN=acsA_4 PE=4 SV=1	0.064128
